# Supplementary material for: Reaction-contingency based bipartite Boolean modelling
Source: BMC Syst Biol. 2013 Jul 8;7:58. doi: 10.1186/1752-0509-7-58 (PMC3710479; doi:10.1186/1752-0509-7-58)
Supplement: Additional file 5 — Contains the layout coordinates for the original MAP kinase network from Tiger et al. used to import layout to the rxncon simulation interface. [file 1752-0509-7-58-S5.xls]

## Sheet: Instructions
This workbook contains the network information.
The information is divided in three separate data sheets: Two reaction lists ((I) and (II)) and the contingency list (III).
The first Reaction sheet (I) contains all signalling events; i.e. covalent modifications and physical binding events, synthesis and degradation of components, as well as translocation reactions.
The second reaction (II) sheet contains all reactions metabolic conversions [To be implemented].
The contingency sheet (III) defines the causal relationships between all reactions.
In addition, there are a number of support sheet which defines reactions (IV), contingencies (V) and the network components (VI and VII).
The reaction definition sheet (IV) defines which states are produced or consumed by each reaction, and if the reactions are reversible or not. The reaction sheet can easily be extended by inserting new lines in the same format.
The contingency definition sheet (V) lists the available contingencies.
The ORD IDs (VI) contains the translation between common gene names and unique identifiers, and back again. The Non ORF IDs (VII) contains the same translation lists for components not listed in (VI). The current ORF IDs list is valid for Saccharomyces cerevisae and downloaded from yeastgenome.org 100511.

## Sheet: (I) Reaction list
ReactionID	Reaction[Full]	SourceState	ProductState	coSubstrate(s)	coProduct(s)	ComponentA[ID]	ComponentA[Species]	ReactionType	ComponentB[ID]	ComponentB[Species]	ComponentA[Name]	ComponentA[Domain]	ComponentA[Subdomain]	ComponentA[Residue]	Reaction	ComponentB[Name]	ComponentB[Domain]	ComponentB[Subdomain]	ComponentB[Residue]	Quality	PubMedIdentifier(s)	Comments
1	Fus3_[CD]_ppi_Msg5_[n]	N/A	Fus3_[CD]--Msg5_[n]	N/A	N/A	YBL016W	Saccharomyces cerevisiae	ppi	YNL053W	Saccharomyces cerevisiae	Fus3	CD			ppi	Msg5	n			CoIP, Co-Crystallization structure determination, competition fluorescence polarization binding assay	16364919	Fus3_[CD]=CD+ABC-pockets. SEQ:Msg5_[n]:28-36
2	Fus3_[KD]_P+_Sst2_[(S539)]	N/A	Sst2_[(S539)]-{P}	ATP	ADP	YBL016W	Saccharomyces cerevisiae	P+	YLR452C	Saccharomyces cerevisiae	Fus3	KD			P+	Sst2			S539	In vitro phosphorylation, mass spec detection of S539-p	15924435
3	Fus3_[KD]_P+_Ste5	N/A	Ste5-{P}	ATP	ADP	YBL016W	Saccharomyces cerevisiae	P+	YDR103W	Saccharomyces cerevisiae	Fus3	KD			P+	Ste5				In vitro phosphorylation	8314085, 15322134
4	MFalpha_ppi_Ste2_[Receptor]	N/A	MFalpha--Ste2_[Receptor]	N/A	N/A	MFalpha	Saccharomyces cerevisiae	ppi	YFL026W	Saccharomyces cerevisiae	MFalpha				ppi	Ste2	Receptor			radiolabel detection of crosslinked complex, binding in recombinant expression in mammalian cells	2839507, 16313173
5	Msg5_[PD]_P-_Fus3_[(T180)]	Fus3_[(T180)]-{P}	N/A	N/A	Pi	YNL053W	Saccharomyces cerevisiae	P-	YBL016W	Saccharomyces cerevisiae	Msg5	PD			P-	Fus3			T180	in vitro dephosphorylation	8306972
6	Msg5_[PD]_P-_Fus3_[(Y182)]	Fus3_[(Y182)]-{P}	N/A	N/A	Pi	YNL053W	Saccharomyces cerevisiae	P-	YBL016W	Saccharomyces cerevisiae	Msg5	PD			P-	Fus3			Y182	in vitro dephosphorylation	8306972
7	Bem2_GAP_Rho1_[GnP]	Rho1_[GnP]-{P}	N/A	N/A	Pi	YER155C	Saccharomyces cerevisiae	GAP	YPR165W	Saccharomyces cerevisiae	Bem2				GAP	Rho1	GnP			In vitro GTPase assay	7962098
8	Lrg1_[GAP]_GAP_Rho1_[GnP]	Rho1_[GnP]-{P}	N/A	N/A	Pi	YDL240W	Saccharomyces cerevisiae	GAP	YPR165W	Saccharomyces cerevisiae	Lrg1	GAP			GAP	Rho1	GnP			In vitro GTPase assay	15514049	SEQ:Lrg1_[GAP]:755-910
9	Mid2_[CyT]_ppi_Rom2	N/A	Mid2_[CyT]--Rom2	N/A	N/A	YLR332W	Saccharomyces cerevisiae	ppi	YLR371W	Saccharomyces cerevisiae	Mid2	CyT			ppi	Rom2				Two-hybrid	11113201	Domain tested in two hybrid=Mid2_[(252-376)]. May enhance GEF activity of Rom2 (11113201 in extracts from slg1delta, GTP incorporation in Rho1 is lowered, even more so in slg1delta/mid2delta). Weaker interaction and enhancement than for Slg1. ??Perhaps requireing pheromones??
10	Mid2_[CyT]_ppi_Zeo1	N/A	Mid2_[CyT]--Zeo1	N/A	N/A	YLR332W	Saccharomyces cerevisiae	ppi	YOL109W	Saccharomyces cerevisiae	Mid2	CyT			ppi	Zeo1				Two-hybrid	12949174	Domain tested in two hybrid=Mid2_[(250-343)]
11	Mkk1_ppi_Pkc1	N/A	Mkk1--Pkc1	N/A	N/A	YOR231W	Saccharomyces cerevisiae	ppi	YBL105C	Saccharomyces cerevisiae	Mkk1				ppi	Pkc1				Two-hybrid	8757399
12	Mkk2_[n]_ppi_Slt2_[n]	N/A	Mkk2_[n]--Slt2_[n]	N/A	N/A	YPL140C	Saccharomyces cerevisiae	ppi	YHR030C	Saccharomyces cerevisiae	Mkk2	n			ppi	Slt2	n			CoIP, Two-hybrid	8596433, 8757399
13	Mlp1_ppi_Rlm1_[c]	N/A	Mlp1--Rlm1_[c]	N/A	N/A	YKR095W	Saccharomyces cerevisiae	ppi	YPL089C	Saccharomyces cerevisiae	Mlp1				ppi	Rlm1	c			Two-hybrid	9111331	SEQ:Rlm1_[c]:246-445
14	Msg5_[PD]_P-_Slt2_[(T190)]	Slt2_[(T190)]-{P}	N/A	N/A	Pi	YNL053W	Saccharomyces cerevisiae	P-	YHR030C	Saccharomyces cerevisiae	Msg5	PD			P-	Slt2			T190	in vitro dephosphorylation	14703512	Dephosphorylation detected by using anti-phosphp-p42p44 antibody (can still be single phosphorylated?)
15	Msg5_[PD]_P-_Slt2_[(Y192)]	Slt2_[(Y192)]-{P}	N/A	N/A	Pi	YNL053W	Saccharomyces cerevisiae	P-	YHR030C	Saccharomyces cerevisiae	Msg5	PD			P-	Slt2			Y192	in vitro dephosphorylation	14703512	Dephosphorylation detected by using anti-phosphp-p42p44 antibody (can still be single phosphorylated?)
16	Msg5_[n]_ppi_Slt2_[n]	N/A	Msg5_[n]--Slt2_[n]	N/A	N/A	YNL053W	Saccharomyces cerevisiae	ppi	YHR030C	Saccharomyces cerevisiae	Msg5	n			ppi	Slt2	n			Two hybrid, CoIP	14703512	SEQ:Msg5_[n]:1-228;Slt2_[n]:1-395
17	Pkc1_i_PS	N/A	Pkc1--PS	N/A	N/A	YBL105C	Saccharomyces cerevisiae	i	PS	Saccharomyces cerevisiae	Pkc1				i	PS				co-factor activity shown for in vitro kinase assay	8621575
18	Pkc1_[HR1]_ppi_Rho1	N/A	Pkc1_[HR1]--Rho1	N/A	N/A	YBL105C	Saccharomyces cerevisiae	ppi	YPR165W	Saccharomyces cerevisiae	Pkc1	HR1			ppi	Rho1				Two hybrid	11994162
19	Pkh2_[KD]_P+_Pkc1_[AL(T983)]	N/A	Pkc1_[AL(T983)]-{P}	ATP	ADP	YOL100W	Saccharomyces cerevisiae	P+	YBL105C	Saccharomyces cerevisiae	Pkh2	KD			P+	Pkc1	AL		T983	In vitro kinase assay	10567559, 11726514
20	Pkc1_[C1]_ppi_Rho1_[ED]	N/A	Pkc1_[C1]--Rho1_[ED]	N/A	N/A	YBL105C	Saccharomyces cerevisiae	ppi	YPR165W	Saccharomyces cerevisiae	Pkc1	C1			ppi	Rho1	ED			Two-hybrid, suppression, Co-IP, Bck1 phosphorylation in vitro	8621575, 8846785	Rho1_[T42] important. SEQ:Pkc1_[C1]:378-640
21	Rho1_ppi_Ste4	N/A	Rho1--Ste4	N/A	N/A	YPR165W	Saccharomyces cerevisiae	ppi	YOR212W	Saccharomyces cerevisiae	Rho1				ppi	Ste4				CoIP	12660244
22	Rlm1_[c]_ppi_Slt2	N/A	Rlm1_[c]--Slt2	N/A	N/A	YPL089C	Saccharomyces cerevisiae	ppi	YHR030C	Saccharomyces cerevisiae	Rlm1	c			ppi	Slt2				Two-hybrid	9111331	SEQ:Rlm1_[c]:246-445
23	Rlm1_ppi_Smp1	N/A	Rlm1--Smp1	N/A	N/A	YPL089C	Saccharomyces cerevisiae	ppi	YBR182C	Saccharomyces cerevisiae	Rlm1				ppi	Smp1				CoIP	9121433	Hetero-dimer binds DNA (9121433 gel mobility shift, competetive binding assays)//
24	Rom2_[DH]_GEF_Rho1_[GnP]	N/A	Rho1_[GnP]-{P}	GTP	GDP	YLR371W	Saccharomyces cerevisiae	GEF	YPR165W	Saccharomyces cerevisiae	Rom2	DH			GEF	Rho1	GnP			Two-hybrid, In vitro GTP binding, In vitro GDP release	8641285	requires lipid modification of Rho1//
25	Rom2_[n]_ppi_Slg1_[CyT]	N/A	Rom2_[n]--Slg1_[CyT]	N/A	N/A	YLR371W	Saccharomyces cerevisiae	ppi	YOR008C	Saccharomyces cerevisiae	Rom2	n			ppi	Slg1	CyT			Two-hybrid	11113201	May enhance GEF activity of Rom2 (11113201 in extracts from slg1delta, GTP incorporation in Rho1 is lowered, even more so in slg1delta/mid2delta)// SEQ:Rom2_[n]:1-660;Slg1_[CyT]:298-378
26	Rom2_ppi_Wsc2	N/A	Rom2--Wsc2	N/A	N/A	YLR371W	Saccharomyces cerevisiae	ppi	YNL283C	Saccharomyces cerevisiae	Rom2				ppi	Wsc2				Protein-fragment complementation assay (PCA)	18467557
27	Sac7_[GAP]_GAP_Rho1_[GnP]	Rho1_[GnP]-{P}	N/A	N/A	Pi	YDR389W	Saccharomyces cerevisiae	GAP	YPR165W	Saccharomyces cerevisiae	Sac7	GAP			GAP	Rho1	GnP			In vitro GTPase assay	9038344
28	Sdp1_[PD]_P-_Slt2_[(T190)]	Slt2_[(T190)]-{P}	N/A	N/A	Pi	YIL113W	Saccharomyces cerevisiae	P-	YHR030C	Saccharomyces cerevisiae	Sdp1	PD			P-	Slt2			T190	In vitro dephosphorylation	11923319
29	Sdp1_[PD]_P-_Slt2_[(Y192)]	Slt2_[(Y192)]-{P}	N/A	N/A	Pi	YIL113W	Saccharomyces cerevisiae	P-	YHR030C	Saccharomyces cerevisiae	Sdp1	PD			P-	Slt2			Y192	In vitro dephosphorylation	11923319
30	Sdp1_ppi_Slt2	N/A	Sdp1--Slt2	N/A	N/A	YIL113W	Saccharomyces cerevisiae	ppi	YHR030C	Saccharomyces cerevisiae	Sdp1				ppi	Slt2				Two-hybrid, CoIP, Affinity Capture-MS (high throughput)	11923319, 12220658, 11805837
31	Slt2_[KD]_P+_Msg5	N/A	Msg5-{P}	ATP	ADP	YHR030C	Saccharomyces cerevisiae	P+	YNL053W	Saccharomyces cerevisiae	Slt2	KD			P+	Msg5				in vitro kinase assay	14703512	Showed in vitro using phosphatase inactive mutant Msg5-C319A
32	Slt2_[KD]_P+_Rlm1_[c(S427)]	N/A	Rlm1_[c(S427)]-{P}	ATP	ADP	YHR030C	Saccharomyces cerevisiae	P+	YPL089C	Saccharomyces cerevisiae	Slt2	KD			P+	Rlm1	c		S427	In vitro kinase assay	9111331, 12410835	In vitro kinase assay (9111331) indicate S427 and/or S374 to be phosphorylated. Mutagenesis studies in (12410835) shows that S427 is regulatory but S374 is not.//
33	Slt2_[KD]_P+_Rlm1_[c(T439)]	N/A	Rlm1_[c(T439)]-{P}	ATP	ADP	YHR030C	Saccharomyces cerevisiae	P+	YPL089C	Saccharomyces cerevisiae	Slt2	KD			P+	Rlm1	c		T439	In vitro kinase assay	9111331
34	Slt2_[KD]_P+_Sir3_[(S275)]	N/A	Sir3_[(S275)]-{P}	ATP	ADP	YHR030C	Saccharomyces cerevisiae	P+	YLR442C	Saccharomyces cerevisiae	Slt2	KD			P+	Sir3			S275	In vitro kinase assay	12504006
35	Slt2_[KD]_P+_Swi4	N/A	Swi4-{P}	ATP	ADP	YHR030C	Saccharomyces cerevisiae	P+	YER111C	Saccharomyces cerevisiae	Slt2	KD			P+	Swi4				In vitro kinase assay	9065400
36	Slt2_[DB]_ppi_Swi4_[c]	N/A	Slt2_[DB]--Swi4_[c]	N/A	N/A	YHR030C	Saccharomyces cerevisiae	ppi	YER111C	Saccharomyces cerevisiae	Slt2	DB			ppi	Swi4	c			Reconstituted complex, CoIP, Two-hybrid	11533240, 9065400, 19805511
37	Slt2_[KD]_P+_Swi6_[(S238)]	N/A	Swi6_[(S238)]-{P}	ATP	ADP	YHR030C	Saccharomyces cerevisiae	P+	YLR182W	Saccharomyces cerevisiae	Slt2	KD			P+	Swi6			S238	In vitro kinase assay (9065400). Mutant study identified S238 as in vivo phosphorylated in a Slt2 dependent manner (20219973)	9065400, 20219973	Western blot. No Slt2 phosphorylation dependet shift in S238 mutant.
38	Swi4_[c]_ppi_Swi6_[c]	N/A	Swi4_[c]--Swi6_[c]	N/A	N/A	YER111C	Saccharomyces cerevisiae	ppi	YLR182W	Saccharomyces cerevisiae	Swi4	c			ppi	Swi6	c			Reconstituted complex, CoIP	1465410, 8649372, 10490612	SEQ:Swi4_[c]:1017-1095;Swi6_[c]:663-787
39	Tus1_[DH]_GEF_Rho1_[GnP]	N/A	Rho1_[GnP]-{P}	GTP	GDP	YLR425W	Saccharomyces cerevisiae	GEF	YPR165W	Saccharomyces cerevisiae	Tus1	DH			GEF	Rho1	GnP			Two-hybrid, In vitro GTP binding	11839800	DH = Dbl homology domain
40	Bem3_GAP_Cdc42_[GnP]	Cdc42_[GnP]-{P}	N/A	N/A	Pi	YPL115C	Saccharomyces cerevisiae	GAP	YLR229C	Saccharomyces cerevisiae	Bem3				GAP	Cdc42	GnP			In vitro GTPase assay, Two-hybrid, In vitro GTP hydrolysis	8300560, 12455995
41	Cdc24_[GEF]_GEF_Cdc42_[GnP]	N/A	Cdc42_[GnP]-{P}	GTP	GDP	YAL041W	Saccharomyces cerevisiae	GEF	YLR229C	Saccharomyces cerevisiae	Cdc24	GEF			GEF	Cdc42	GnP			In vitro GDP release, In vitro GTPgS binding	8300560
42	Cdc42_[ED]_ppi_Ste20_[CRIB]	N/A	Cdc42_[ED]--Ste20_[CRIB]	N/A	N/A	YLR229C	Saccharomyces cerevisiae	ppi	YHL007C	Saccharomyces cerevisiae	Cdc42	ED			ppi	Ste20	CRIB			p21 overlay, Co-IP, Two hybrid, GFP, mating, Fus1-LacZ, mating efficiency	7651520, 7565673, 9003780, 11940652, 12455995	CRIB = Cdc42/Rac interaction binding. Ste20-CRIB=(327-370). Binding to Cdc42-GTP is "!" (11940652, 9003780). Inhibited by Cdc42_[T35A] effector domain mutant (9003780). Required for release of autoinhibition and localisation of Ste20.
43	Cdc42_ppi_Ste50_[RA]	N/A	Cdc42--Ste50_[RA]	N/A	N/A	YLR229C	Saccharomyces cerevisiae	ppi	YCL032W	Saccharomyces cerevisiae	Cdc42				ppi	Ste50	RA			CoIP	16428446	Binds both Cdc42-GDP/GTP
44	Hog1_[n]_ppi_Hot1_[m]	N/A	Hog1_[n]--Hot1_[m]	N/A	N/A	YLR113W	Saccharomyces cerevisiae	ppi	YMR172W	Saccharomyces cerevisiae	Hog1	n			ppi	Hot1	m			Two hybrid	10409737	Hog1_[(1-343)] ppi Hot1_[(140-645)] tested. Note: CoIP approach failed
45	Hog1_[CD]_ppi_Pbs2_[HBD-1]	N/A	Hog1_[CD]--Pbs2_[HBD-1]	N/A	N/A	YLR113W	Saccharomyces cerevisiae	ppi	YJL128C	Saccharomyces cerevisiae	Hog1	CD			ppi	Pbs2	HBD-1			Co-IP	18212044	Co-IP of detailed mutants and deletions
46	Hog1_[PBD-2]_ppi_Pbs2_[HBD-1]	N/A	Hog1_[PBD-2]--Pbs2_[HBD-1]	N/A	N/A	YLR113W	Saccharomyces cerevisiae	ppi	YJL128C	Saccharomyces cerevisiae	Hog1	PBD-2			ppi	Pbs2	HBD-1			Co-IP	18212044
47	Hog1_[CD]_ppi_Ptp2	N/A	Hog1_[CD]--Ptp2	N/A	N/A	YLR113W	Saccharomyces cerevisiae	ppi	YOR208W	Saccharomyces cerevisiae	Hog1	CD			ppi	Ptp2				Co-IP	10817757, 18212044
48	Hog1_[CD]_ppi_Ptp3	N/A	Hog1_[CD]--Ptp3	N/A	N/A	YLR113W	Saccharomyces cerevisiae	ppi	YER075C	Saccharomyces cerevisiae	Hog1	CD			ppi	Ptp3				Co-IP	10817757	Hog1_[D310] required. Catalytic activity or Y176-phosphorylation is not required.
49	Hog1_[KD]_P+_Rck2_[c(S519)]	N/A	Rck2_[c(S519)]-{P}	ATP	ADP	YLR113W	Saccharomyces cerevisiae	P+	YLR248W	Saccharomyces cerevisiae	Hog1	KD			P+	Rck2	c		S519	in vitro kinase assay, in vivo phosphorylation	10805732
50	Hog1_[CD]_ppi_Rck2_[c]	N/A	Hog1_[CD]--Rck2_[c]	N/A	N/A	YLR113W	Saccharomyces cerevisiae	ppi	YLR248W	Saccharomyces cerevisiae	Hog1	CD			ppi	Rck2	c			Co-IP	10805732, 18212044	SEQ:Rck2_[c]:466-610
51	Hog1_[KD]_P+_Sic1_[(T173)]	N/A	Sic1_[(T173)]-{P}	ATP	ADP	YLR113W	Saccharomyces cerevisiae	P+	YLR079W	Saccharomyces cerevisiae	Hog1	KD			P+	Sic1			T173	in vitro kinase assay, site mutants	15448699
52	Hog1_ppi_Sic1	N/A	Hog1--Sic1	N/A	N/A	YLR113W	Saccharomyces cerevisiae	ppi	YLR079W	Saccharomyces cerevisiae	Hog1				ppi	Sic1				CoIP	15448699
53	Hog1_[KD]_P+_Sko1_[n(S108)]	N/A	Sko1_[n(S108)]-{P}	ATP	ADP	YLR113W	Saccharomyces cerevisiae	P+	YNL167C	Saccharomyces cerevisiae	Hog1	KD			P+	Sko1	n		S108	in vitro kinase assay, site mutants	11230135
54	Hog1_[KD]_P+_Sko1_[n(S113)]	N/A	Sko1_[n(S113)]-{P}	ATP	ADP	YLR113W	Saccharomyces cerevisiae	P+	YNL167C	Saccharomyces cerevisiae	Hog1	KD			P+	Sko1	n		S113	in vitro kinase assay, site mutants	11230135
55	Hog1_[KD]_P+_Sko1_[n(S126)]	N/A	Sko1_[n(S126)]-{P}	ATP	ADP	YLR113W	Saccharomyces cerevisiae	P+	YNL167C	Saccharomyces cerevisiae	Hog1	KD			P+	Sko1	n		S126	in vitro kinase assay, site mutants	11230135
56	Hog1_ppi_Sko1_[n]	N/A	Hog1--Sko1_[n]	N/A	N/A	YLR113W	Saccharomyces cerevisiae	ppi	YNL167C	Saccharomyces cerevisiae	Hog1				ppi	Sko1	n			CoIP	11230135, 12086627	SEQ:Sko1_[n]:1-315
57	Hog1_ppi_Smp1	N/A	Hog1--Smp1	N/A	N/A	YLR113W	Saccharomyces cerevisiae	ppi	YBR182C	Saccharomyces cerevisiae	Hog1				ppi	Smp1				CoIP, Two-hybrid	12482976
58	Nbp2_[SH3]_ppi_Pbs2_[SIM2]	N/A	Nbp2_[SH3]--Pbs2_[SIM2]	N/A	N/A	YDR162C	Saccharomyces cerevisiae	ppi	YJL128C	Saccharomyces cerevisiae	Nbp2	SH3			ppi	Pbs2	SIM2			CoIP crude, CoIP recombinant purified	14685261	SEQ:Pbs2_[SIM2]:187-190
59	Nbp2_[n]_ppi_Ptc1	N/A	Nbp2_[n]--Ptc1	N/A	N/A	YDR162C	Saccharomyces cerevisiae	ppi	YDL006W	Saccharomyces cerevisiae	Nbp2	n			ppi	Ptc1				CoIP crude, CoIP recombinant purified	14685261
60	Nbp2_[SH3]_ppi_Ste20_[PR]	N/A	Nbp2_[SH3]--Ste20_[PR]	N/A	N/A	YDR162C	Saccharomyces cerevisiae	ppi	YHL007C	Saccharomyces cerevisiae	Nbp2	SH3			ppi	Ste20	PR			Two hybrid, Co-IP	15743816	Nbp2 domain not tested, but the Ste20_[PR/(427-480)] domain is consensus binding site for SH3 domains, and Nbp2_[SH3] has been shown to bind similar domains (RXXPXXP)11743162. SEQ:Ste20_[PR]:427-480
61	Opy2_[BD:Ste50]_ppi_Ste50_[RA]	N/A	Opy2_[BD:Ste50]--Ste50_[RA]	N/A	N/A	YPR075C	Saccharomyces cerevisiae	ppi	YCL032W	Saccharomyces cerevisiae	Opy2	BD:Ste50			ppi	Ste50	RA			Two hybrid, CoIP	16543225	Opy2 essential for membrane targetting of Ste50; membrane anchored Ste50 overrules the need for Opy2 in osmotic induction (17627274). Req for Ste11 activation in osmotic stress; Ste50-RA, or even a myristoylation domain, fused to Ste11 bypasses the need for Ste50 and thus the SAM domains. Causes a growth defect (morphological abberation) relieved by deletion of Ste5. SEQ:Opy2_[BD:Ste50]:266-345;S…
62	Pbs2_[KD]_P+_Hog1_[(T174)]	N/A	Hog1_[(T174)]-{P}	ATP	ADP	YJL128C	Saccharomyces cerevisiae	P+	YLR113W	Saccharomyces cerevisiae	Pbs2	KD			P+	Hog1			T174	in vitro phosphorylation recombinant hyperactive Pbs2EE	11113180
63	Pbs2_[KD]_P+_Hog1_[(Y176)]	N/A	Hog1_[(Y176)]-{P}	ATP	ADP	YJL128C	Saccharomyces cerevisiae	P+	YLR113W	Saccharomyces cerevisiae	Pbs2	KD			P+	Hog1			Y176	in vitro phosphorylation recombinant hyperactive Pbs2EE	11113180
64	Pbs2_[RSD2/PR]_ppi_Sho1_[CyT/SH3]	N/A	Pbs2_[RSD2/PR]--Sho1_[CyT/SH3]	N/A	N/A	YJL128C	Saccharomyces cerevisiae	ppi	YER118C	Saccharomyces cerevisiae	Pbs2	RSD2	PR		ppi	Sho1	CyT	SH3		GFP, fusion protien phenotypes, Hog1-P westerns, Two hybrid	10970855, 7624781	PR=Proline rich (91-101) subdomain of RSD-II. Recruits Pbs2 to areas of polarised growth. SEQ:Pbs2_[RSD2/PR]:91-101
65	Pbs2_[RSD1]_ppi_Ssk2_[KD]	N/A	Pbs2_[RSD1]--Ssk2_[KD]	N/A	N/A	YJL128C	Saccharomyces cerevisiae	ppi	YNR031C	Saccharomyces cerevisiae	Pbs2	RSD1			ppi	Ssk2	KD			CoIP, Osmotolerance, Hog1 phosphorylation, Two-hybrid interaction, Pbs(1-67)-Ste7 hybrid	12853477	RSD-I=regulatory sub-domain-I (46-56), Ssk2_[KD]-tested=(1233-1579)
66	Pbs2_[KD]_ppi_Ssk2_[KD]	N/A	Pbs2_[KD]--Ssk2_[KD]	N/A	N/A	YJL128C	Saccharomyces cerevisiae	ppi	YNR031C	Saccharomyces cerevisiae	Pbs2	KD			ppi	Ssk2	KD			CoIP	12853477	Only for Ssk2-delta-N-domain!
67	Pbs2_[RSD1]_ppi_Ssk22_[KD]	N/A	Pbs2_[RSD1]--Ssk22_[KD]	N/A	N/A	YJL128C	Saccharomyces cerevisiae	ppi	YCR073C	Saccharomyces cerevisiae	Pbs2	RSD1			ppi	Ssk22	KD			Osmotolerance, Hog1 phosphorylation, Two-hybrid interaction	12853477	RSD-I=regulatory sub-domain-I (46-56), Ssk22_[KD]-tested=(998-1331)
68	Pbs2_[RSD2]_ppi_Ste11_[n]	N/A	Pbs2_[RSD2]--Ste11_[n]	N/A	N/A	YJL128C	Saccharomyces cerevisiae	ppi	YLR362W	Saccharomyces cerevisiae	Pbs2	RSD2			ppi	Ste11	n			Osmotolerance, Hog1 phosphorylation, Co-IP	15200959, 12853477, 9180081	RSD-II=regulatory sub-domain-II (55-107) req for activation, contains Sho1 binding PR. Pbs2_(2-162) binds Ste11_(1-200) CoIP in #15200959.
69	Ptc1_[PD]_P-_Hog1_[(T174)]	Hog1_[(T174)]-{P}	N/A	N/A	Pi	YDL006W	Saccharomyces cerevisiae	P-	YLR113W	Saccharomyces cerevisiae	Ptc1	PD			P-	Hog1			T174	In vitro kinase assay - MBP phosphorylation, in vitro phosphatase assay	11113180	Decreases Hog1 kinase activity (But not Pbs2). Affects basal levels, induction pattern and downregulation.
70	Ptc2_[PD]_P-_Hog1_[(T174)]	Hog1_[(T174)]-{P}	N/A	N/A	Pi	YER089C	Saccharomyces cerevisiae	P-	YLR113W	Saccharomyces cerevisiae	Ptc2	PD			P-	Hog1			T174	In vitro kinase assay - MBP phosphorylation, in vitro phosphatase assay	12477803	Decreases Hog1 kinase activity (But not Pbs2). Affects induction level.
71	Rck2_AP_Rck2_[Ser]	N/A	Rck2_[Ser]-{P}	ATP	ADP	YLR248W	Saccharomyces cerevisiae	AP	YLR248W	Saccharomyces cerevisiae	Rck2				AP	Rck2	Ser			in vitro kinase assay	8939941, 10805732	Multiple undefined serine residues.
72	Rga1_GAP_Cdc42_[GnP]	Cdc42_[GnP]-{P}	N/A	N/A	Pi	YOR127W	Saccharomyces cerevisiae	GAP	YLR229C	Saccharomyces cerevisiae	Rga1				GAP	Cdc42	GnP			Two-hybrid, In vitro GTP hydrolysis	12455995
73	Rga2_GAP_Cdc42_[GnP]	Cdc42_[GnP]-{P}	N/A	N/A	Pi	YDR379W	Saccharomyces cerevisiae	GAP	YLR229C	Saccharomyces cerevisiae	Rga2				GAP	Cdc42	GnP			Genetic interactions, two hybrid, In vitro GTP hydrolysis	12455995
74	Sho1_[CyT]_ppi_Ste11_[BD:Sho1]	N/A	Sho1_[CyT]--Ste11_[BD:Sho1]	N/A	N/A	YER118C	Saccharomyces cerevisiae	ppi	YLR362W	Saccharomyces cerevisiae	Sho1	CyT			ppi	Ste11	BD:Sho1			CoIP	16778768	Only showed for Sho1 activation mutants R342G/G346S. Activated Sho1 is therefore likely to be a requirement. SEQ:Ste11_[BD:Sho1]:340-413
75	Sho1_[CyT]_ppi_Ste50_[m]	N/A	Sho1_[CyT]--Ste50_[m]	N/A	N/A	YER118C	Saccharomyces cerevisiae	ppi	YCL032W	Saccharomyces cerevisiae	Sho1	CyT			ppi	Ste50	m			co-IP	16778768	Ste50_[m/central domain] suggested, but SAM has not been excluded experimentally.
76	Sln1_[HK]_P+_Sln1_[HK(H576)]	N/A	Sln1_[HK(H576)]-{P}	ATP	ADP	YIL147C	Saccharomyces cerevisiae	P+	YIL147C	Saccharomyces cerevisiae	Sln1	HK			P+	Sln1	HK		H576	In vitro kinase assay	8808622, 11985722	Indications that the phosphorylation is done in trans within a dimer. sln1 mutants lacking a dimer interaction-coil-domain lacks in vitro auto-phosphorylation 11985722)
77	Sln1_[BD:Sln1]_ppi_Sln1_[BD:Sln1]	N/A	Sln1_[BD:Sln1]--Sln1_[BD:Sln1]	N/A	N/A	YIL147C	Saccharomyces cerevisiae	ppi	YIL147C	Saccharomyces cerevisiae	Sln1	BD:Sln1			ppi	Sln1	BD:Sln1			CoIP, two-hybrid	11985722	aa 527-568 needed for interaction in two-hybrid. SEQ:Sln1_[BD:Sln1]:356-1077;Sln1_[BD:Sln1]:356-1077
78	Sln1_[HK(H576)]_PT_Sln1_[RR(D1144)]	Sln1_[HK(H576)]-{P}	Sln1_[RR(D1144)]-{P}	N/A	N/A	YIL147C	Saccharomyces cerevisiae	PT	YIL147C	Saccharomyces cerevisiae	Sln1	HK		H576	PT	Sln1	RR		D1144	suppression, In vitro phosphorylation	8808622	phosphotransfer shown in trans
79	Sln1_[RR]_ppi_Ypd1	N/A	Sln1_[RR]--Ypd1	N/A	N/A	YIL147C	Saccharomyces cerevisiae	ppi	YDL235C	Saccharomyces cerevisiae	Sln1	RR			ppi	Ypd1				two-hybrid	8808622	SEQ:Sln1_[RR]:1019-1220
80	Sln1_[RR(D1144)]_PT_Ypd1_[(H64)]	Sln1_[RR(D1144)]-{P}	Ypd1_[(H64)]-{P}	N/A	N/A	YIL147C	Saccharomyces cerevisiae	PT	YDL235C	Saccharomyces cerevisiae	Sln1	RR		D1144	PT	Ypd1			H64	Two-hybrid, mutant phenotype, In vitro phosphorylation	8808622
81	Ssk1_[RR]_ppi_Ssk2_[BD:Ssk1]	N/A	Ssk1_[RR]--Ssk2_[BD:Ssk1]	N/A	N/A	YLR006C	Saccharomyces cerevisiae	ppi	YNR031C	Saccharomyces cerevisiae	Ssk1	RR			ppi	Ssk2	BD:Ssk1			Two hybrid, CoIP	9482735, 12853477, 18573873	Ssk1_[RR]-tested=(475-670). SEQ:Ssk2_[BD:Ssk1]:294-413
82	Ssk1_ppi_Ssk22	N/A	Ssk1--Ssk22	N/A	N/A	YLR006C	Saccharomyces cerevisiae	ppi	YCR073C	Saccharomyces cerevisiae	Ssk1				ppi	Ssk22				Two hybrid	12853477
83	Ssk1_[RR]_ppi_Ypd1	N/A	Ssk1_[RR]--Ypd1	N/A	N/A	YLR006C	Saccharomyces cerevisiae	ppi	YDL235C	Saccharomyces cerevisiae	Ssk1	RR			ppi	Ypd1				two-hybrid	8808622	SEQ:Ssk1_[RR]:427-712
84	Ssk2_[KD]_P+_Pbs2_[AL(S514)]	N/A	Pbs2_[AL(S514)]-{P}	ATP	ADP	YNR031C	Saccharomyces cerevisiae	P+	YJL128C	Saccharomyces cerevisiae	Ssk2	KD			P+	Pbs2	AL		S514	Hog1-P westerns, In vitro kinase assay	9180081, 9482735
85	Ssk2_[KD]_P+_Pbs2_[AL(T518)]	N/A	Pbs2_[AL(T518)]-{P}	ATP	ADP	YNR031C	Saccharomyces cerevisiae	P+	YJL128C	Saccharomyces cerevisiae	Ssk2	KD			P+	Pbs2	AL		T518	Hog1-P westerns, In vitro kinase assay	9180081, 9482735
86	Ssk2_[KD]_AP_Ssk2_[(T1460)]	N/A	Ssk2_[(T1460)]-{P}	ATP	ADP	YNR031C	Saccharomyces cerevisiae	AP	YNR031C	Saccharomyces cerevisiae	Ssk2	KD			AP	Ssk2			T1460	In vitro kinase assay	9482735	T1460 only SUGGESTED to be the AP-residue (although it is required for KD-activity). Autophosphorylation (no Trans-phosphorylation seen using in vitro kinase assay)
87	Ssk22_[KD]_P+_Pbs2_[AL(S514)]	N/A	Pbs2_[AL(S514)]-{P}	ATP	ADP	YCR073C	Saccharomyces cerevisiae	P+	YJL128C	Saccharomyces cerevisiae	Ssk22	KD			P+	Pbs2	AL		S514	Hog1-P westerns	9180081, 7624781	7624781_using hyperactive ssk22-delta-N
88	Ssk22_[KD]_P+_Pbs2_[AL(T518)]	N/A	Pbs2_[AL(T518)]-{P}	ATP	ADP	YCR073C	Saccharomyces cerevisiae	P+	YJL128C	Saccharomyces cerevisiae	Ssk22	KD			P+	Pbs2	AL		T518	Hog1-P westerns	9180081, 7624781
89	Ste11_[KD]_P+_Pbs2_[AL(S514)]	N/A	Pbs2_[AL(S514)]-{P}	ATP	ADP	YLR362W	Saccharomyces cerevisiae	P+	YJL128C	Saccharomyces cerevisiae	Ste11	KD			P+	Pbs2	AL		S514	In vitro kinase assay, GST-pulldown (P32 labelling),Hog1-p westerns	9180081
90	Ste11_[KD]_P+_Pbs2_[AL(T518)]	N/A	Pbs2_[AL(T518)]-{P}	ATP	ADP	YLR362W	Saccharomyces cerevisiae	P+	YJL128C	Saccharomyces cerevisiae	Ste11	KD			P+	Pbs2	AL		T518	In vitro kinase assay, GST-pulldown (P32 labelling),Hog1-p westerns	9180081
91	Ste11_[CBD]_ppi_Ste11_[KD]	N/A	Ste11_[CBD]--Ste11_[KD]	N/A	N/A	YLR362W	Saccharomyces cerevisiae	ppi	YLR362W	Saccharomyces cerevisiae	Ste11	CBD			ppi	Ste11	KD			CoIP	10837245
92	Ste11_[SAM]_ppi_Ste50_[SAM]	N/A	Ste11_[SAM]--Ste50_[SAM]	N/A	N/A	YLR362W	Saccharomyces cerevisiae	ppi	YCL032W	Saccharomyces cerevisiae	Ste11	SAM			ppi	Ste50	SAM			Co-IP, Hog1-P westerns, Mating test, Two-hybrid,halo-assay, streak out: mating or osmostress	9742096, 10397774, 16543225	Req. for Hog pathway activation (suppressed by additional deletion of EE domain in Ste11) but expendable for mating; SAM domains can be switched but need to be "hetero-pair" Ste11(26(85)-(129)137)-Ste50_(1(68)-(115)118)
93	Ste20_[KD]_P+_Ste11_[CBD(S302)]	N/A	Ste11_[CBD(S302)]-{P}	ATP	ADP	YHL007C	Saccharomyces cerevisiae	P+	YLR362W	Saccharomyces cerevisiae	Ste20	KD			P+	Ste11	CBD		S302	in vitro phosphorylation	10837245
94	Ste20_[KD]_P+_Ste11_[CBD(S306)]	N/A	Ste11_[CBD(S306)]-{P}	ATP	ADP	YHL007C	Saccharomyces cerevisiae	P+	YLR362W	Saccharomyces cerevisiae	Ste20	KD			P+	Ste11	CBD		S306	in vitro phosphorylation	10837245
95	Ste20_[KD]_P+_Ste11_[CBD(T307)]	N/A	Ste11_[CBD(T307)]-{P}	ATP	ADP	YHL007C	Saccharomyces cerevisiae	P+	YLR362W	Saccharomyces cerevisiae	Ste20	KD			P+	Ste11	CBD		T307	in vitro phosphorylation	10837245
96	Ypd1_[(H64)]_PT_Ssk1_[RR(D544)]	Ypd1_[(H64)]-{P}	Ssk1_[RR(D544)]-{P}	N/A	N/A	YDL235C	Saccharomyces cerevisiae	PT	YLR006C	Saccharomyces cerevisiae	Ypd1			H64	PT	Ssk1	RR		D544	Two-hybrid, mutant phenotype	8808622
97	Hkr1_[TMD]_ppi_Sho1_[TMD]	N/A	Hkr1_[TMD]--Sho1_[TMD]	N/A	N/A	YDR420W	Saccharomyces cerevisiae	ppi	YER118C	Saccharomyces cerevisiae	Hkr1	TMD			ppi	Sho1	TMD			CoIP	17627274	"Mode 1" activation of the Sho branch.
98	Msb2_[TMD]_ppi_Sho1_[TMD]	N/A	Msb2_[TMD]--Sho1_[TMD]	N/A	N/A	YGR014W	Saccharomyces cerevisiae	ppi	YER118C	Saccharomyces cerevisiae	Msb2	TMD			ppi	Sho1	TMD			CoIP	15256499, 17627274	"Mode 1" activation of the Sho branch. Msb2-Sho1 CoIP stronger under FG induced conditions (15256499).
99	Msb2_[CyT]_ppi_Sho1_[CyT]	N/A	Msb2_[CyT]--Sho1_[CyT]	N/A	N/A	YGR014W	Saccharomyces cerevisiae	ppi	YER118C	Saccharomyces cerevisiae	Msb2	CyT			ppi	Sho1	CyT			CoIP. Genetic. Pathway activation works with myristoylated Sho1_[CyT], but only with intact Msb2_[CyT]	15256499, 17627274	Msb2_[CyT]-tested=(1289-1303). "Mode 1" activation of the Sho branch. Msb2-Sho1 CoIP stronger under FG induced conditions (15256499)//
100	Bar1_[PepD]_DEG_MFalpha_[(L6-K7)]	MFalpha	N/A	?	?	YIL015W	Saccharomyces cerevisiae	DEG	MFalpha	Saccharomyces cerevisiae	Bar1	PepD			DEG	MFalpha			L6-K7	in vitro cleaving	1812704, 3124102	Cleaves and inactivates Mfalpha_[L6-K7].
101	Cdc24_ppi_Far1_[c]	N/A	Cdc24--Far1_[c]	N/A	N/A	YAL041W	Saccharomyces cerevisiae	ppi	YJL157C	Saccharomyces cerevisiae	Cdc24				ppi	Far1	c			Two hybrid, Co-IP	9822386, 10087263	SEQ:Far1_[c]:532-830
102	Cdc24_ppi_Ste4	N/A	Cdc24--Ste4	N/A	N/A	YAL041W	Saccharomyces cerevisiae	ppi	YOR212W	Saccharomyces cerevisiae	Cdc24				ppi	Ste4				Co-IP	15657049
103	Cdc24_ppi_Ste5_[c]	N/A	Cdc24--Ste5_[c]	N/A	N/A	YAL041W	Saccharomyces cerevisiae	ppi	YDR103W	Saccharomyces cerevisiae	Cdc24				ppi	Ste5	c			Co-IP	15657049	SEQ:Ste5_[c]:585-917
104	Cdc42_ppi_Msb2_[CyT]	N/A	Cdc42--Msb2_[CyT]	N/A	N/A	YLR229C	Saccharomyces cerevisiae	ppi	YGR014W	Saccharomyces cerevisiae	Cdc42				ppi	Msb2	CyT			Two-hybrid, Co-IP	15256499	Msb2_[CyT]-tested=(1209-1306). FG activation but appears stronger with the active Cdc42-G12V.
105	Dig1_[Dsite]_ppi_Fus3_[CD/7m]	N/A	Dig1_[Dsite]--Fus3_[CD/7m]	N/A	N/A	YPL049C	Saccharomyces cerevisiae	ppi	YBL016W	Saccharomyces cerevisiae	Dig1	Dsite			ppi	Fus3	CD	7m		Co-IP	9094309, 14734536
106	Dig1_[Dsite]_ppi_Kss1_[CD/7m]	N/A	Dig1_[Dsite]--Kss1_[CD/7m]	N/A	N/A	YPL049C	Saccharomyces cerevisiae	ppi	YGR040W	Saccharomyces cerevisiae	Dig1	Dsite			ppi	Kss1	CD	7m		Two hybrid, Co-IP	8918885, 14734536
107	Dig1_ppi_Ste12_[c]	N/A	Dig1--Ste12_[c]	N/A	N/A	YPL049C	Saccharomyces cerevisiae	ppi	YHR084W	Saccharomyces cerevisiae	Dig1				ppi	Ste12	c			Co-IP	9094309, 10825185	SEQ:Ste12_[c]:262-594
108	Dig2_[Dsite]_ppi_Fus3_[CD/7m]	N/A	Dig2_[Dsite]--Fus3_[CD/7m]	N/A	N/A	YDR480W	Saccharomyces cerevisiae	ppi	YBL016W	Saccharomyces cerevisiae	Dig2	Dsite			ppi	Fus3	CD	7m		Co-IP	9094309, 14734536
109	Dig2_[Dsite]_ppi_Kss1_[CD/7m]	N/A	Dig2_[Dsite]--Kss1_[CD/7m]	N/A	N/A	YDR480W	Saccharomyces cerevisiae	ppi	YGR040W	Saccharomyces cerevisiae	Dig2	Dsite			ppi	Kss1	CD	7m		Two hybrid, Co-IP	8918885, 14734536
110	Dig2_ppi_Ste12_[n/DBD]	N/A	Dig2--Ste12_[n/DBD]	N/A	N/A	YDR480W	Saccharomyces cerevisiae	ppi	YHR084W	Saccharomyces cerevisiae	Dig2				ppi	Ste12	n	DBD		Co-IP	9094309, 10825185	SEQ:Ste12_[n/DBD]:21-195
111	Far1_[n/BD:Fus3]_ppi_Fus3_[CD]	N/A	Far1_[n/BD:Fus3]--Fus3_[CD]	N/A	N/A	YJL157C	Saccharomyces cerevisiae	ppi	YBL016W	Saccharomyces cerevisiae	Far1	n	BD:Fus3		ppi	Fus3	CD			CoIP, Co-Crystallization structure determination, competition fluorescence polarization binding assays,	16364919	Fus3_[CD+ABC-pockets]; SEQ:Far1_[n/BD:Fus3]:72-82
112	Far1_[n/RING-H2]_ppi_Ste4	N/A	Far1_[n/RING-H2]--Ste4	N/A	N/A	YJL157C	Saccharomyces cerevisiae	ppi	YOR212W	Saccharomyces cerevisiae	Far1	n	RING-H2		ppi	Ste4				Two hybrid, Co-IP	9822386, 10087263	Required for schmoo formation. SEQ:Far1_[n/RING-H2]:174-285
113	Fus3_[KD]_P+_Dig1	N/A	Dig1-{P}	ATP	ADP	YBL016W	Saccharomyces cerevisiae	P+	YPL049C	Saccharomyces cerevisiae	Fus3	KD			P+	Dig1				in vitro kinase assay	9094309, 11525741
114	Fus3_[KD]_P+_Dig2	N/A	Dig2-{P}	ATP	ADP	YBL016W	Saccharomyces cerevisiae	P+	YDR480W	Saccharomyces cerevisiae	Fus3	KD			P+	Dig2				in vitro kinase assay	9094309, 11525741
115	Fus3_[KD]_P+_Far1_[(T306)]	N/A	Far1_[(T306)]-{P}	ATP	ADP	YBL016W	Saccharomyces cerevisiae	P+	YJL157C	Saccharomyces cerevisiae	Fus3	KD			P+	Far1			T306	In vitro kinase assay	8334305, 9148934, 9632750	Required for cell cycle inhibition and interaction with Cln2; dependent on pheromones.
116	Fus3_[n]_ppi_Gpa1_[n]	N/A	Fus3_[n]--Gpa1_[n]	N/A	N/A	YBL016W	Saccharomyces cerevisiae	ppi	YHR005C	Saccharomyces cerevisiae	Fus3	n			ppi	Gpa1	n			CoIP in vivo, CoIP in vitro	12029138	Binding is strongly stimulated by Fus3-P and Gpa1-GTP (12029138 CoIP), Fus3 kinase activity in vitro is inhibited by binding (12029138 in vitro kinase assay on myelin basic protein substrate)//
117	Fus3_[KD]_P+_Msg5	N/A	Msg5-{P}	ATP	ADP	YBL016W	Saccharomyces cerevisiae	P+	YNL053W	Saccharomyces cerevisiae	Fus3	KD			P+	Msg5				in vitro kinase assay	8306972	Showed in vitro using phosphatase inactive mutant Msg5-C319A.
118	Fus3_[CD]_ppi_Ptp3_[CH2]	N/A	Fus3_[CD]--Ptp3_[CH2]	N/A	N/A	YBL016W	Saccharomyces cerevisiae	ppi	YER075C	Saccharomyces cerevisiae	Fus3	CD			ppi	Ptp3	CH2			CoIP in vivo, CoIP in vitro purified proteins	10557209	Impaired binding decrease Fus3-P dephosphorylation in vivo. Binding not dependent on phosphorylation state of Fus3.
119	Fus3_[KD]_P+_Ste12	N/A	Ste12-{P}	ATP	ADP	YBL016W	Saccharomyces cerevisiae	P+	YHR084W	Saccharomyces cerevisiae	Fus3	KD			P+	Ste12				in vitro kinase assay	11525741
120	Fus3_ppi_Ste12	N/A	Fus3--Ste12	N/A	N/A	YBL016W	Saccharomyces cerevisiae	ppi	YHR084W	Saccharomyces cerevisiae	Fus3				ppi	Ste12				Co-IP	8334305, 9094309	req. Dig1 and Dig2; indirect? Dep. on pheromones.//
121	Fus3_ppi_Ste5_[MAPK]	N/A	Fus3--Ste5_[MAPK]	N/A	N/A	YBL016W	Saccharomyces cerevisiae	ppi	YDR103W	Saccharomyces cerevisiae	Fus3				ppi	Ste5	MAPK			Co-IP	9335587
122	Fus3_[KD]_P+_Ste7	N/A	Ste7-{P}	ATP	ADP	YBL016W	Saccharomyces cerevisiae	P+	YDL159W	Saccharomyces cerevisiae	Fus3	KD			P+	Ste7				In vitro kinase assay, Western blot, phosphatase treatments	8455599, 8668180
123	Fus3_[CD]_ppi_Ste7_[BD:MAPK]	N/A	Fus3_[CD]--Ste7_[BD:MAPK]	N/A	N/A	YBL016W	Saccharomyces cerevisiae	ppi	YDL159W	Saccharomyces cerevisiae	Fus3	CD			ppi	Ste7	BD:MAPK			CoIP, Co-Crystallization structure determination, competition fluorescence polarization binding assays,	8668180, 16364919	Fus3_[CD+ABC-pockets]; SEQ:Ste7_[BD:MAPK]:9-17,62-71
124	Fus3_[KD]_P+_Tec1_[(T273)]	N/A	Tec1_[(T273)]-{P}	ATP	ADP	YBL016W	Saccharomyces cerevisiae	P+	YBR083W	Saccharomyces cerevisiae	Fus3	KD			P+	Tec1			T273	Western blot, Co-IP, In vitro kinase assay	15620357, 15620356, 15558284	Causes its degradation via ubiquitination (Cdc34 and Cdc53 (and Cdc4 (not Dia2), see 15620356); see also 15620356 and 15558284//
125	Fus3_ppi_Tec1_[n]	N/A	Fus3--Tec1_[n]	N/A	N/A	YBL016W	Saccharomyces cerevisiae	ppi	YBR083W	Saccharomyces cerevisiae	Fus3				ppi	Tec1	n			Co-IP	15558284	SEQ:Tec1_[n]:1-208
126	Gpa1_ppi_Ste4_[BD:Gpa1]	N/A	Gpa1--Ste4_[BD:Gpa1]	N/A	N/A	YHR005C	Saccharomyces cerevisiae	ppi	YOR212W	Saccharomyces cerevisiae	Gpa1				ppi	Ste4	BD:Gpa1			Two-hybrid	9671029, 9832519, 8417317	SEQ:Ste4_[BD:Gpa1]:310-346
127	Kss1_[KD]_P+_Dig1	N/A	Dig1-{P}	ATP	ADP	YGR040W	Saccharomyces cerevisiae	P+	YPL049C	Saccharomyces cerevisiae	Kss1	KD			P+	Dig1				in vitro kinase assay on IP-complex	8918885, 11525741
128	Kss1_[KD]_P+_Dig2	N/A	Dig2-{P}	ATP	ADP	YGR040W	Saccharomyces cerevisiae	P+	YDR480W	Saccharomyces cerevisiae	Kss1	KD			P+	Dig2				in vitro kinase assay using IP-complex	11525741
129	Kss1_[KD]_P+_Ste12	N/A	Ste12-{P}	ATP	ADP	YGR040W	Saccharomyces cerevisiae	P+	YHR084W	Saccharomyces cerevisiae	Kss1	KD			P+	Ste12				in vitro kinase assay using IP-complex	9393860, 11525741
130	Kss1_ppi_Ste12	N/A	Kss1--Ste12	N/A	N/A	YGR040W	Saccharomyces cerevisiae	ppi	YHR084W	Saccharomyces cerevisiae	Kss1				ppi	Ste12				Co-IP (both in vitro translated proteins and cell extracts)	9393860, 9744865
131	Kss1_[KD]_P+_Ste7	N/A	Ste7-{P}	ATP	ADP	YGR040W	Saccharomyces cerevisiae	P+	YDL159W	Saccharomyces cerevisiae	Kss1	KD			P+	Ste7				In vitro kinase assay, Western blot, phosphatase treatments	8455599, 8668180	aa 1-172; stimulated by pheromones.
132	Kss1_[CD]_ppi_Ste7_[BD:MAPK]	N/A	Kss1_[CD]--Ste7_[BD:MAPK]	N/A	N/A	YGR040W	Saccharomyces cerevisiae	ppi	YDL159W	Saccharomyces cerevisiae	Kss1	CD			ppi	Ste7	BD:MAPK			CoIP, competition fluorescence polarization binding assays,	8668180, 16364919	Does not require activation loop or phermone treatment. Kss1_ [CD]domain assigned based on similarity to Fus3. SEQ:Ste7_[BD:MAPK]:9-17,62-71
133	Kss1_ppi_Tec1_[c]	N/A	Kss1--Tec1_[c]	N/A	N/A	YGR040W	Saccharomyces cerevisiae	ppi	YBR083W	Saccharomyces cerevisiae	Kss1				ppi	Tec1	c			Co-IP	15558284	Via Ste12 (req)// SEQ:Tec1_[c]:281-486
134	Ptp3_[PD]_P-_Fus3_[(Y182)]	Fus3_[(Y182)]-{P}	N/A	N/A	Pi	YER075C	Saccharomyces cerevisiae	P-	YBL016W	Saccharomyces cerevisiae	Ptp3	PD			P-	Fus3			Y182	in vitro dephosphorylation	9224718	(Removes all pY from activated Fus3)//
135	Sst2_[RGS]_GAP_Gpa1_[GnP]	Gpa1_[GnP]-{P}	N/A	N/A	Pi	YLR452C	Saccharomyces cerevisiae	GAP	YHR005C	Saccharomyces cerevisiae	Sst2	RGS			GAP	Gpa1	GnP			In vitro GTPase assay	9537998	>=20-fold activation//
136	Ste11_[KD]_P+_Ste7_[AL(S359)]	N/A	Ste7_[AL(S359)]-{P}	ATP	ADP	YLR362W	Saccharomyces cerevisiae	P+	YDL159W	Saccharomyces cerevisiae	Ste11	KD			P+	Ste7	AL		S359	Western blot, phosphatase treatments, Ste7-[S359E+T363E] phosphomimic is active in in vitro kinase assay. Ste7_[S359A] mutant is not activatable (genetic 8131746))	8455599, 15456892, 8131746
137	Ste11_[KD]_P+_Ste7_[AL(T363)]	N/A	Ste7_[AL(T363)]-{P}	ATP	ADP	YLR362W	Saccharomyces cerevisiae	P+	YDL159W	Saccharomyces cerevisiae	Ste11	KD			P+	Ste7	AL		T363	In vitro kinase assay	8159759
138	Ste12_[n/DB]_ppi_Tec1	N/A	Ste12_[n/DB]--Tec1	N/A	N/A	YHR084W	Saccharomyces cerevisiae	ppi	YBR083W	Saccharomyces cerevisiae	Ste12	n	DB		ppi	Tec1				CoIP	16782869
139	Ste2_[CyT]_ppi_Sst2_[n/DEP]	N/A	Ste2_[CyT]--Sst2_[n/DEP]	N/A	N/A	YFL026W	Saccharomyces cerevisiae	ppi	YLR452C	Saccharomyces cerevisiae	Ste2	CyT			ppi	Sst2	n	DEP		CoIP, split ubiquitin two-hybrid	16990133
140	Ste20_[KD]_AP_Ste20_[SerThr]	N/A	Ste20_[SerThr]-{P}	ATP	ADP	YHL007C	Saccharomyces cerevisiae	AP	YHL007C	Saccharomyces cerevisiae	Ste20	KD			AP	Ste20	SerThr			In vitro kinase assay	7608157	Autophosphorylation increase KD activity (7608157)//T777 is regulatory, T777A abolish kinase activity
141	Ste20_[KD]_ppi_Ste20_[CRIB]	N/A	Ste20_[KD]--Ste20_[CRIB]	N/A	N/A	YHL007C	Saccharomyces cerevisiae	ppi	YHL007C	Saccharomyces cerevisiae	Ste20	KD			ppi	Ste20	CRIB			Two hybrid	11940652	Actual tested is Ste20_[CRIB/(1-439)], CRIB is 327-370, and Ste20_[KD/(580-939)], KD is smaller. K- by Ste20 AP ,Ste20_[Ser/Thr]-P ?? (7608157 indicate higher KD activity by autophosphorylated Ste20)//K- by Ste20 AP ,Ste20_[Ser/Thr]-P ?? (7608157 indicate higher KD activity by autophosphorylated Ste20) SEQ:Ste20_[CRIB]:327-370;Ste20_[KD]:580-939
142	Ste4_ppi_Ste18	N/A	Ste4--Ste18	N/A	N/A	YOR212W	Saccharomyces cerevisiae	ppi	YJR086W	Saccharomyces cerevisiae	Ste4				ppi	Ste18				Two-hybrid	9832519
143	Ste4_ppi_Ste20_[c]	N/A	Ste4--Ste20_[c]	N/A	N/A	YOR212W	Saccharomyces cerevisiae	ppi	YHL007C	Saccharomyces cerevisiae	Ste4				ppi	Ste20	c			Co-IP, mating efficiency, Fus1-LacZ, G1 arrest, Schmoo formation	9428767	Req. for mating. Cla4 binds only weakly, if at all. SEQ:Ste20_[c]:876-939
144	Ste4_[BD:Ste5]_ppi_Ste5_[n/RING-H2]	N/A	Ste4_[BD:Ste5]--Ste5_[n/RING-H2]	N/A	N/A	YOR212W	Saccharomyces cerevisiae	ppi	YDR103W	Saccharomyces cerevisiae	Ste4	BD:Ste5			ppi	Ste5	n	RING-H2		Two-hybrid, Co-IP, Interallelic complementation	9311911, 9335587, 9501067, 9832519	Enhanced by Ste4 phosphorylation; Ste5_[n/RING-H2] = 177-229 (C177, C180); Req. Ste18; SEQ:Ste4_[BD:Ste5]:L49,L65
145	Ste5_[MEKK]_ppi_Ste11	N/A	Ste5_[MEKK]--Ste11	N/A	N/A	YDR103W	Saccharomyces cerevisiae	ppi	YLR362W	Saccharomyces cerevisiae	Ste5	MEKK			ppi	Ste11				Co-IP, Two-hybrid	9335587	Ste5_[MEKK]=(463-514(F514)). Required for pheromone signal transduction; Req. for efficient mating, auxilary domain 57-71; see also 9501067//
146	Ste5_ppi_Ste20	N/A	Ste5--Ste20	N/A	N/A	YDR103W	Saccharomyces cerevisiae	ppi	YHL007C	Saccharomyces cerevisiae	Ste5				ppi	Ste20				CoIP	7502048	Mutual CoIP, Bem1 also found in the complex (interactions seems to be independent between the three components).
147	Ste5_[BD:Ste5]_ppi_Ste5_[BD:Ste5]	N/A	Ste5_[BD:Ste5]--Ste5_[BD:Ste5]	N/A	N/A	YDR103W	Saccharomyces cerevisiae	ppi	YDR103W	Saccharomyces cerevisiae	Ste5	BD:Ste5			ppi	Ste5	BD:Ste5			Co-IP, Two-hybrid, Interallelic complementation	8943027, 9335587	Co-expression of a Ste11 and a Ste7 binding deficient allele can restore mating in a ste5 deletion mutant, indicating Ste5 to function as a oligomer 9335587
148	Ste5_[MEK]_ppi_Ste7	N/A	Ste5_[MEK]--Ste7	N/A	N/A	YDR103W	Saccharomyces cerevisiae	ppi	YDL159W	Saccharomyces cerevisiae	Ste5	MEK			ppi	Ste7				Co-IP, Two-hybrid	9335587	Ste5_[MEK]=(744-895(V763, S861)). Required for pheromone signal transduction to Fus3; Req. for efficient mating, but weak binding suffice for full mating ability; see also 9501067.
149	Ste7_[KD]_P+_Fus3_[(T180)]	N/A	Fus3_[(T180)]-{P}	ATP	ADP	YDL159W	Saccharomyces cerevisiae	P+	YBL016W	Saccharomyces cerevisiae	Ste7	KD			P+	Fus3			T180	In vitro kinase assay, WT and residue mutant	1628831, 8384702, 8455599
150	Ste7_[KD]_P+_Fus3_[(Y182)]	N/A	Fus3_[(Y182)]-{P}	ATP	ADP	YDL159W	Saccharomyces cerevisiae	P+	YBL016W	Saccharomyces cerevisiae	Ste7	KD			P+	Fus3			Y182	In vitro kinase assay, WT and residue mutant	1628831, 8384702, 8455599
151	Ste7_[KD]_P+_Kss1_[(T183)]	N/A	Kss1_[(T183)]-{P}	ATP	ADP	YDL159W	Saccharomyces cerevisiae	P+	YGR040W	Saccharomyces cerevisiae	Ste7	KD			P+	Kss1			T183	In vitro kinase assay, Western blot, phosphatase treatments	1628831, 8668180
152	Ste7_[KD]_P+_Kss1_[(Y185)]	N/A	Kss1_[(Y185)]-{P}	ATP	ADP	YDL159W	Saccharomyces cerevisiae	P+	YGR040W	Saccharomyces cerevisiae	Ste7	KD			P+	Kss1			Y185	In vitro kinase assay, Western blot, phosphatase treatments	1628831, 8668180
153	Bag7_GAP_Rho1_[GnP]	Rho1_[GnP]-{P}	N/A	N/A	Pi	YOR134W	Saccharomyces cerevisiae	GAP	YPR165W	Saccharomyces cerevisiae	Bag7				GAP	Rho1	GnP			In vitro GTPase assay	12207708
154	Pkh1_i_PHS	N/A	Pkh1--PHS	N/A	N/A	YDR490C	Saccharomyces cerevisiae	i	PHS	Saccharomyces cerevisiae	Pkh1				i	PHS				In vitro kinase assay, using Pkc1 (11726514) and Ypk1 + Ypk2 + Sch9 as substrates (15840588)	11726514, 15840588	activates Pkh1
155	Pkh2_i_PHS	N/A	Pkh2--PHS	N/A	N/A	YOL100W	Saccharomyces cerevisiae	i	PHS	Saccharomyces cerevisiae	Pkh2				i	PHS				In vitro kinase assay, using Pkc1 as substrates.	11726514	activates Pkh2
156	Pkc1_[KD]_P+_Bck1_[(S939)]	N/A	Bck1_[(S939)]-{P}	ATP	ADP	YBL105C	Saccharomyces cerevisiae	P+	YJL095W	Saccharomyces cerevisiae	Pkc1	KD			P+	Bck1			S939	In vitro kinase assay with Bck1 fragment	8207005	In addition to the Bck1_S939 site, T1119 and S1134 has been suggested to be phosphorylation regulated by Pkc1 based on PKC-recognition site sequence and phosphoprotein analysis (data not shown) PMID 7874200. Hyperactivating mutants has been found for T1119P, I1120K/T, G1146V, A1174P (PMID 1729597) further supporting this to be a regulated domain.
157	Pkh1_[KD]_P+_Pkc1_[AL(T983)]	N/A	Pkc1_[AL(T983)]-{P}	ATP	ADP	YDR490C	Saccharomyces cerevisiae	P+	YBL105C	Saccharomyces cerevisiae	Pkh1	KD			P+	Pkc1	AL		T983	In vitro kinase assay (11726514). It can be assumed that the Pkc1 phosphorylation site is T938 since Pkh2 is shown to phosphorylate Pkc1 at T983 and this Thr is required for heat-shock activation (10567559).	11726514, 10567559
158	Ptp2_[PD]_P-_Slt2_[(Y192)]	Slt2_[(Y192)]-{P}	N/A	N/A	Pi	YOR208W	Saccharomyces cerevisiae	P-	YHR030C	Saccharomyces cerevisiae	Ptp2	PD			P-	Slt2			Y192	In vitro phosphatase assay	10523653
159	Kss1_ppi_Msg5_[n]	N/A	Kss1--Msg5_[n]	N/A	N/A	YGR040W	Saccharomyces cerevisiae	ppi	YNL053W	Saccharomyces cerevisiae	Kss1				ppi	Msg5	n			CoIP, competition fluorescence polarization binding assay	16364919	SEQ:Msg5_[n]:28-36
160	Ssk1_[BD:Ssk1]_ppi_Ssk1_[BD:Ssk1]	N/A	Ssk1_[BD:Ssk1]--Ssk1_[BD:Ssk1]	N/A	N/A	YLR006C	Saccharomyces cerevisiae	ppi	YLR006C	Saccharomyces cerevisiae	Ssk1	BD:Ssk1			ppi	Ssk1	BD:Ssk1			CoIP	18573873	Non Ssk2 interacting ssk1-mutant is dominant negative for Ssk2 activation 18573873 indicating Ssk1 to form an oligomer in vivo.
161	Hog1_[KD]_P+_Smp1_[(S348)]	N/A	Smp1_[(S348)]-{P}	ATP	ADP	YLR113W	Saccharomyces cerevisiae	P+	YBR182C	Saccharomyces cerevisiae	Hog1	KD			P+	Smp1			S348	in vitro kinase assay, site mutants	12482976
162	Hog1_[KD]_P+_Smp1_[(S357)]	N/A	Smp1_[(S357)]-{P}	ATP	ADP	YLR113W	Saccharomyces cerevisiae	P+	YBR182C	Saccharomyces cerevisiae	Hog1	KD			P+	Smp1			S357	in vitro kinase assay, site mutants	12482976
163	Hog1_[KD]_P+_Smp1_[(T365)]	N/A	Smp1_[(T365)]-{P}	ATP	ADP	YLR113W	Saccharomyces cerevisiae	P+	YBR182C	Saccharomyces cerevisiae	Hog1	KD			P+	Smp1			T365	in vitro kinase assay, site mutants	12482976
164	Hog1_[KD]_P+_Smp1_[(S376)]	N/A	Smp1_[(S376)]-{P}	ATP	ADP	YLR113W	Saccharomyces cerevisiae	P+	YBR182C	Saccharomyces cerevisiae	Hog1	KD			P+	Smp1			S376	in vitro kinase assay, site mutants	12482976
165	Hog1_[KD]_P+_Hot1_[(S30)]	N/A	Hot1_[(S30)]-{P}	ATP	ADP	YLR113W	Saccharomyces cerevisiae	P+	YMR172W	Saccharomyces cerevisiae	Hog1	KD			P+	Hot1			S30	Putative phosphorylation sites, mutations into alanine abolish in vitro phosphorylation by Hog1	12743037
166	Hog1_[KD]_P+_Hot1_[(S70)]	N/A	Hot1_[(S70)]-{P}	ATP	ADP	YLR113W	Saccharomyces cerevisiae	P+	YMR172W	Saccharomyces cerevisiae	Hog1	KD			P+	Hot1			S70	Putative phosphorylation sites, mutations into alanine abolish in vitro phosphorylation by Hog1	12743037
167	Hog1_[KD]_P+_Hot1_[(S153)]	N/A	Hot1_[(S153)]-{P}	ATP	ADP	YLR113W	Saccharomyces cerevisiae	P+	YMR172W	Saccharomyces cerevisiae	Hog1	KD			P+	Hot1			S153	Putative phosphorylation sites, mutations into alanine abolish in vitro phosphorylation by Hog1	12743037
168	Hog1_[KD]_P+_Hot1_[(S360)]	N/A	Hot1_[(S360)]-{P}	ATP	ADP	YLR113W	Saccharomyces cerevisiae	P+	YMR172W	Saccharomyces cerevisiae	Hog1	KD			P+	Hot1			S360	Putative phosphorylation sites, mutations into alanine abolish in vitro phosphorylation by Hog1	12743037
169	Hog1_[KD]_P+_Hot1_[(S410)]	N/A	Hot1_[(S410)]-{P}	ATP	ADP	YLR113W	Saccharomyces cerevisiae	P+	YMR172W	Saccharomyces cerevisiae	Hog1	KD			P+	Hot1			S410	Putative phosphorylation sites, mutations into alanine abolish in vitro phosphorylation by Hog1	12743037
170	Gpa1_[BD:Rec]_ppi_Ste2_[CyT]	N/A	Gpa1_[BD:Rec]--Ste2_[CyT]	N/A	N/A	YHR005C	Saccharomyces cerevisiae	ppi	YFL026W	Saccharomyces cerevisiae	Gpa1	BD:Rec			ppi	Ste2	CyT			CoIP	15197187	BD:Rec includes N388. Gpa1_[N388D] mutant (in nucleotide binding site) binds very strong.
171	Ste2_[TMD]_ppi_Ste2_[TMD]	N/A	Ste2_[TMD]--Ste2_[TMD]	N/A	N/A	YFL026W	Saccharomyces cerevisiae	ppi	YFL026W	Saccharomyces cerevisiae	Ste2	TMD			ppi	Ste2	TMD			CoIP, FRET, cross-linking	10982387, 15352875, 19588927	Forms a dimer 15352875, 19588927.
172	Slt2_[KD]_P+_Rom2	N/A	Rom2-{P}	ATP	ADP	YHR030C	Saccharomyces cerevisiae	P+	YLR371W	Saccharomyces cerevisiae	Slt2	KD			P+	Rom2				In vitro kinase assay	19564916	Rom2-{P} redistributes from bud to periphery. Decrease the signal from Pkc1 to MAPK module (i.e negative feedback).
173	Bck1_[n]_ppi_Bck1_[n]	N/A	Bck1_[n]--Bck1_[n]	N/A	N/A	YJL095W	Saccharomyces cerevisiae	ppi	YJL095W	Saccharomyces cerevisiae	Bck1	n			ppi	Bck1	n			Two-hybrid	8757399	SEQ:Bck1_[n]:1-946;Bck1_[n]:1-946
174	Bck1_ppi_Mkk1	N/A	Bck1--Mkk1	N/A	N/A	YJL095W	Saccharomyces cerevisiae	ppi	YOR231W	Saccharomyces cerevisiae	Bck1				ppi	Mkk1				Two-hybrid	8757399
175	Bck1_ppi_Mkk2	N/A	Bck1--Mkk2	N/A	N/A	YJL095W	Saccharomyces cerevisiae	ppi	YPL140C	Saccharomyces cerevisiae	Bck1				ppi	Mkk2				Two-hybrid	8757399
176	Mkk1_[n]_ppi_Slt2_[n]	N/A	Mkk1_[n]--Slt2_[n]	N/A	N/A	YOR231W	Saccharomyces cerevisiae	ppi	YHR030C	Saccharomyces cerevisiae	Mkk1	n			ppi	Slt2	n			CoIP, Two hybrid	8596433
177	Swi4_[n]_ipi_Swi4_[c]	N/A	Swi4_[n]--Swi4_[c]	N/A	N/A	YER111C	Saccharomyces cerevisiae	ipi	YER111C	Saccharomyces cerevisiae	Swi4	n			ipi	Swi4	c			Reconstituted complex, CoIP	10490612	Glycerol gradient sedimentation indicate Swi4 to exist as a monomer. SEQ:Swi4_[n]:1-197;Swi4_[c]:950-1093
178	MFa_ppi_Ste3_[Receptor]	N/A	MFa--Ste3_[Receptor]	N/A	N/A	MFa	Saccharomyces cerevisiae	ppi	YKL178C	Saccharomyces cerevisiae	MFa				g_ppi	Ste3	Receptor			Genetic evidence. Ste3 is an absolute requirement for response to a-factor. Ectopic expression of Ste3 makes cells responsive to a-factor.	3006051, 3022943
179	Ste3_[CyT]_ppi_Sst2_[n/DEP]	N/A	Ste3_[CyT]--Sst2_[n/DEP]	N/A	N/A	YKL178C	Saccharomyces cerevisiae	ppi	YLR452C	Saccharomyces cerevisiae	Ste3	CyT			g_ppi	Sst2	n	DEP		Genetic. Spontaneous shmooing in MATalpha sst2delta cells (same as for MATa sst2delta).	12598904
180	Gpa1_[BD:Rec]_ppi_Ste3_[CyT]	N/A	Gpa1_[BD:Rec]--Ste3_[CyT]	N/A	N/A	YHR005C	Saccharomyces cerevisiae	ppi	YKL178C	Saccharomyces cerevisiae	Gpa1	BD:Rec			g_ppi	Ste3	CyT			assigned function derived from similariy to Ste2 (see evidence Ste2)	15197187
181	Kss1_ppi_Ste5_[MAPK]	N/A	Kss1--Ste5_[MAPK]	N/A	N/A	YGR040W	Saccharomyces cerevisiae	ppi	YDR103W	Saccharomyces cerevisiae	Kss1				g_ppi	Ste5	MAPK			[POS] in 14734536 CoIP of in-vitro-translated Kss1 with bacterial produced GST-purified Ste5_[241-336] (putative MAPK interactin domain) is positive (similar to Fus3), [NEG] in 11525741 CoIP in vitro of recombinant (insect cells) produced and purified full-length-proteins, Kss1-ppi-Ste5 requires addition of Ste7 and is increased by Ste11-4. Indirect binding through Ste7 ?? Or conformational effec…	14734536, 11525741	[POS] in 14734536 CoIP of in-vitro-translated Kss1 with bacterial produced GST-purified Ste5_[241-336] (putative MAPK interactin domain) is positive (similar to Fus3), [NEG] in 11525741 CoIP in vitro of recombinant (insect cells) produced and purified full-length-proteins, Kss1-ppi-Ste5 requires addition of Ste7 and is increased by Ste11-4. Indirect binding through Ste7 ?? Or conformational effec…
182	Msg5_[PD]_P-_Kss1_[(T183)]	Kss1_[(T183)]-{P}	N/A	N/A	Pi	YNL053W	Saccharomyces cerevisiae	P-	YGR040W	Saccharomyces cerevisiae	Msg5	PD			g_P-	Kss1			T183	Genetic only. (10545444) Msg5 overexpression (but not Ptp2 or Ptp3) rescues pbs2-3 cells under hyperosmosis. It also prevents Kss1-hyperphosphorylation under these conditions (cross-talk).	10545444
183	Msg5_[PD]_P-_Kss1_[(Y185)]	Kss1_[(Y185)]-{P}	N/A	N/A	Pi	YNL053W	Saccharomyces cerevisiae	P-	YGR040W	Saccharomyces cerevisiae	Msg5	PD			g_P-	Kss1			Y185	Genetic only. (10545444) Msg5 overexpression (but not Ptp2 or Ptp3) rescues pbs2-3 cells under hyperosmosis. It also prevents Kss1-hyperphosphorylation under these conditions (cross-talk).	10545444
184	Ptc3_[PD]_P-_Hog1_[(T174)]	Hog1_[(T174)]-{P}	N/A	N/A	Pi	YBL056W	Saccharomyces cerevisiae	P-	YLR113W	Saccharomyces cerevisiae	Ptc3	PD			g_P-	Hog1			T174	Genetic interaction, in vivo hog1-phosphorylation, sequence similarity	12477803
185	Ptp2_[PD]_P-_Hog1_[(Y176)]	Hog1_[(Y176)]-{P}	N/A	N/A	Pi	YOR208W	Saccharomyces cerevisiae	P-	YLR113W	Saccharomyces cerevisiae	Ptp2	PD			g_P-	Hog1			Y176	Genetic interaction, in vivo hog1-phosphorylation	9032256, 9211927
186	Ptp3_[PD]_P-_Hog1_[(Y176)]	Hog1_[(Y176)]-{P}	N/A	N/A	Pi	YER075C	Saccharomyces cerevisiae	P-	YLR113W	Saccharomyces cerevisiae	Ptp3	PD			g_P-	Hog1			Y176	Genetic interaction, in vivo hog1-phosphorylation	9032256, 9211927
187	Ptp2_[PD]_P-_Fus3_[(Y182)]	Fus3_[(Y182)]-{P}	N/A	N/A	Pi	YOR208W	Saccharomyces cerevisiae	P-	YBL016W	Saccharomyces cerevisiae	Ptp2	PD			g_P-	Fus3			Y182	Genetic. Ptp2-delta cells show increased Fus3-phosphorylation and growth inhibition after pheromone treatment. Ptp2 overexpression decrease PRE-LacZ reporter output in under hyper active Ste11 (STE11-4). In both cases the compared effect by Ptp3 is stronger. Further strengthened by the notes that there are no known "upstream" components regulated by tyrosine-phosphorylation, giving the MAPK's as …	9224718
188	Kss1_[KD]_P+_Sst2_[(S539)]	N/A	Sst2_[(S539)]-{P}	ATP	ADP	YGR040W	Saccharomyces cerevisiae	P+	YLR452C	Saccharomyces cerevisiae	Kss1	KD			g_P+	Sst2			S539	Genetic. Ser539 is within a MAPK phosphorylation consensus site (Pro-X-Ser-Pro). It gets phosphorylated when the pheromone pathway is activated. It requires Fus3 or Kss1, plus upstream activators. Phosphorylation of Sst2-Ser539 has been shown in vitro for Fus3 (15924435).	10593933	Kss1="Kinase-suppressor of Sst2". Ser539-P Sst2 is more stable and has a longer cellular half-life (10593933)
189	Kss1_[KD]_P+_Ste5	N/A	Ste5-{P}	ATP	ADP	YGR040W	Saccharomyces cerevisiae	P+	YDR103W	Saccharomyces cerevisiae	Kss1	KD			g_P+	Ste5				Genetic. In 15322134 Fus3 is shown to phosphorylate Ste5 in vitro, but only deletion of upstream kinases or Fu3 in combination with Kss1 will block the phosphorylation in vivo	15322134
190	Ste2_GEF_Gpa1_[GnP]	N/A	Gpa1_[GnP]-{P}	GTP	GDP	YFL026W	Saccharomyces cerevisiae	GEF	YHR005C	Saccharomyces cerevisiae	Ste2				g_GEF	Gpa1	GnP			Genetic. See comments.	2839507, 3022943, 3113739, 8702760, 9405353	The following evidence support Ste2 acting as a GEF for Gpa1 in an alpha-factor dependent manner. (A)The mating signal is dependent on alpha-factor binding Ste2 (2839507, 3022943). (B) Gpa1 is the G-alpha-protein acting downstream of Ste2 (3113739) and regulates its beta-gamma-binding through GTP/GDP-binding (8702760). (C) Chimeric fusion-proteins of Ste2 and Gpa1 functionally fully restores func…
191	Ste3_GEF_Gpa1_[GnP]	N/A	Gpa1_[GnP]-{P}	GTP	GDP	YKL178C	Saccharomyces cerevisiae	GEF	YHR005C	Saccharomyces cerevisiae	Ste3				g_GEF	Gpa1	GnP			Genetic. See comments.	2839507, 3022943, 3113739, 8702760, 9405353	Ste3 can functionally replace Ste2 in mating signalling but will react on a-factor instead of alpha-factor (3022943), thus supplying pheromone regulated GEF-activity in the same manner as is assigned for Ste2 based on (A)The mating signal is dependent on alpha-factor binding Ste2 (2839507, 3022943). (B) Gpa1 is the G-alpha-protein acting downstream of Ste2 (3113739) and regulates its beta-gamma-b…
192	Rom1_[DH]_GEF_Rho1_[GnP]	N/A	Rho1_[GnP]-{P}	GTP	GDP	YGR070W	Saccharomyces cerevisiae	GEF	YPR165W	Saccharomyces cerevisiae	Rom1	DH			g_GEF	Rho1	GnP			Sequence similarity to Rom2. Contains GEF motif. Delta-rom1-delta-rom2 lethal (similar phenotype as delta-rho1). Rom1 is a multicopy suppressor of Rho1(G22S,D125N) dominant negative TS-mutant.	8641285
193	Mtl1_ppi_Rom2	N/A	Mtl1--Rom2	N/A	N/A	YGR023W	Saccharomyces cerevisiae	ppi	YLR371W	Saccharomyces cerevisiae	Mtl1				g_ppi	Rom2				Genetic. Mtl1 is shown to act upstream of Pkc1, and is likely to be a cell surface receptor, sensing oxidative stress.	15637049
194	Bck1_[KD]_P+_Mkk1_[(S377)]	N/A	Mkk1_[(S377)]-{P}	ATP	ADP	YJL095W	Saccharomyces cerevisiae	P+	YOR231W	Saccharomyces cerevisiae	Bck1	KD			g_P+	Mkk1			S377	Epistasis experiments indicate Mkk1 acting between Bck1 and Slt2. Heat stress tolerance in mutants (8386320). Hyperactive allele Mkk1-386 in (7565726). Phosphorylation of Slt2 during stress or hyperactive Bck1 and Pck1 alleles (10625705)	8386320, 7565726, 10625705
195	Bck1_[KD]_P+_Mkk1_[(T381)]	N/A	Mkk1_[(T381)]-{P}	ATP	ADP	YJL095W	Saccharomyces cerevisiae	P+	YOR231W	Saccharomyces cerevisiae	Bck1	KD			g_P+	Mkk1			T381	Epistasis experiments indicate Mkk1 acting between Bck1 and Slt2. Heat stress tolerance in mutants (8386320). Hyperactive allele Mkk1-386 in (7565726). Phosphorylation of Slt2 during stress or hyperactive Bck1 and Pck1 alleles (10625705)	8386320, 7565726, 10625705
196	Bck1_[KD]_P+_Mkk2_[(S370)]	N/A	Mkk2_[(S370)]-{P}	ATP	ADP	YJL095W	Saccharomyces cerevisiae	P+	YPL140C	Saccharomyces cerevisiae	Bck1	KD			g_P+	Mkk2			S370	Epistasis experiments indicate Mkk2 acting between Bck1 and Slt2. Heat stress tolerance in mutants (8386320). Phosphorylation of Slt2 during stress or hyperactive Bck1 and Pck1 alleles (10625705)	8386320, 10625705
197	Bck1_[KD]_P+_Mkk2_[(T374)]	N/A	Mkk2_[(T374)]-{P}	ATP	ADP	YJL095W	Saccharomyces cerevisiae	P+	YPL140C	Saccharomyces cerevisiae	Bck1	KD			g_P+	Mkk2			T374	Epistasis experiments indicate Mkk2 acting between Bck1 and Slt2. Heat stress tolerance in mutants (8386320). Phosphorylation of Slt2 during stress or hyperactive Bck1 and Pck1 alleles (10625705)	8386320, 10625705
198	Mkk1_[KD]_P+_Slt2_[(T190)]	N/A	Slt2_[(T190)]-{P}	ATP	ADP	YOR231W	Saccharomyces cerevisiae	P+	YHR030C	Saccharomyces cerevisiae	Mkk1	KD			g_P+	Slt2			T190	Epistasis experiments indicate Mkk1 acting between Bck1 and Slt2. Heat stress tolerance in mutants(8386320). Phosphorylation of Slt2 during stress or hyperactive Bck1 and Pck1 alleles (10625705)	8386320, 10625705
199	Mkk1_[KD]_P+_Slt2_[(Y192)]	N/A	Slt2_[(Y192)]-{P}	ATP	ADP	YOR231W	Saccharomyces cerevisiae	P+	YHR030C	Saccharomyces cerevisiae	Mkk1	KD			g_P+	Slt2			Y192	Epistasis experiments indicate Mkk1 acting between Bck1 and Slt2. Heat stress tolerance in mutants(8386320). Phosphorylation of Slt2 during stress or hyperactive Bck1 and Pck1 alleles (10625705)	8386320, 10625705
200	Mkk2_[KD]_P+_Slt2_[(T190)]	N/A	Slt2_[(T190)]-{P}	ATP	ADP	YPL140C	Saccharomyces cerevisiae	P+	YHR030C	Saccharomyces cerevisiae	Mkk2	KD			g_P+	Slt2			T190	Epistasis experiments indicate Mkk2 acting between Bck1 and Slt2. Heat stress tolerance in mutants (8386320). Phosphorylation of Slt2 during stress or hyperactive Bck1 and Pck1 alleles (10625705)	8386320, 10625705
201	Mkk2_[KD]_P+_Slt2_[(Y192)]	N/A	Slt2_[(Y192)]-{P}	ATP	ADP	YPL140C	Saccharomyces cerevisiae	P+	YHR030C	Saccharomyces cerevisiae	Mkk2	KD			g_P+	Slt2			Y192	Epistasis experiments indicate Mkk2 acting between Bck1 and Slt2. Heat stress tolerance in mutants (8386320). Phosphorylation of Slt2 during stress or hyperactive Bck1 and Pck1 alleles (10625705)	8386320, 10625705
202	Ste7_ppi_Ste11	N/A	Ste7--Ste11	N/A	N/A	YDL159W	Saccharomyces cerevisiae	ppi	YLR362W	Saccharomyces cerevisiae	Ste7				ppi	Ste11				CoIP	15456892
203	Fus3_ppi_Ste5_[Unlock]	N/A	Fus3--Ste5_[Unlock]	N/A	N/A	YBL016W	Saccharomyces cerevisiae	ppi	YDR103W	Saccharomyces cerevisiae	Fus3				ppi	Ste5	Unlock			in vitro kinase assay. Interaction needed for Fus3 phosphorylation.	19303851	Also reported to interact with Ste5's MAPK domain (9335587)
204	Slt2_[KD]_P+_Sir3_[(S282)]	N/A	Sir3_[(S282)]-{P}	ATP	ADP	YHR030C	Saccharomyces cerevisiae	P+	YLR442C	Saccharomyces cerevisiae	Slt2	KD			P+	Sir3			S282	In vitro kinase assay	12504006
205	Slt2_[KD]_P+_Sir3_[(S289)]	N/A	Sir3_[(S289)]-{P}	ATP	ADP	YHR030C	Saccharomyces cerevisiae	P+	YLR442C	Saccharomyces cerevisiae	Slt2	KD			P+	Sir3			S289	In vitro kinase assay	12504006
206	Slt2_[KD]_P+_Sir3_[(S295)]	N/A	Sir3_[(S295)]-{P}	ATP	ADP	YHR030C	Saccharomyces cerevisiae	P+	YLR442C	Saccharomyces cerevisiae	Slt2	KD			P+	Sir3			S295	In vitro kinase assay	12504006
207	Ste20_[BR]_i_PIP2	N/A	Ste20_[BR]--PIP2	N/A	N/A	YHL007C	Saccharomyces cerevisiae	i	YOR363C	Saccharomyces cerevisiae	Ste20	BR			i	PIP2				CoIP	17914055	BR domain linked to efficient plasma membrane localisation
208	Yps1_CUT_Msb2_[HMH/CD]	N/A	Msb2_[HMH/CD]-{Truncated}	N/A	N/A	YLR120C	Saccharomyces cerevisiae	CUT	YGR014W	Saccharomyces cerevisiae	Yps1				g_CUT	Msb2	HMH	CD		Genetic. Loss of Msb2 processing in yps1delta strains.	18591427	Removes inhibitory domain; activates signalling; CD = cleavage domain overlaps with HMH = Hkr1-Msb2 homology domain
209	Tec1_[n/TEA]_BIND_TCS	N/A	Tec1_[n/TEA]--TCS	N/A	N/A	YBR083W	Saccharomyces cerevisiae	BIND	TCS	Saccharomyces cerevisiae	Tec1	n	TEA		BIND	TCS				Electrophoretic mobility shift assays	20118212
210	SCF_Ub+_Tec1	N/A	Tec1-{Ub}	Ubiquitin, ATP	ADP, Pi	SCF	Saccharomyces cerevisiae	Ub+	YBR083W	Saccharomyces cerevisiae	SCF				Ub+	Tec1				Genetic. Intact binding of Tec1 to Cdc4 is linked to Tec1 ubiquitylation and degradation.	19897738, 15620356	SCF="Skp1-Cullin-F-box ubiquitin ligase complex"
211	Sko1_[bZIP]_BIND_CRE	N/A	Sko1_[bZIP]--CRE	N/A	N/A	YNL167C	Saccharomyces cerevisiae	BIND	CRE	Saccharomyces cerevisiae	Sko1	bZIP			BIND	CRE				EMSA pure protein, ChIP-chip-array	1437546, 16087739
212	Sko1_[n]_ppi_Tup1	N/A	Sko1_[n]--Tup1	N/A	N/A	YNL167C	Saccharomyces cerevisiae	ppi	YCR084C	Saccharomyces cerevisiae	Sko1	n			ppi	Tup1				CoIP	11500510
213	Cyc8_[TPR1-3]_ppi_Tup1_[n]	N/A	Cyc8_[TPR1-3]--Tup1_[n]	N/A	N/A	YBR112C	Saccharomyces cerevisiae	ppi	YCR084C	Saccharomyces cerevisiae	Cyc8	TPR1-3			ppi	Tup1	n			Reconstituted complex in vitro	8943325	1:4 Cyc8:Tup1
214	Hot1_BIND_Hot1Site	N/A	Hot1--Hot1Site	N/A	N/A	YMR172W	Saccharomyces cerevisiae	BIND	Hot1Site	Saccharomyces cerevisiae	Hot1				BIND	Hot1Site				ChIP	11336700, 12743037
215	Ste12_[n/HTH]_BIND_PRE	N/A	Ste12_[n/HTH]--PRE	N/A	N/A	YHR084W	Saccharomyces cerevisiae	BIND	PRE	Saccharomyces cerevisiae	Ste12	n	HTH		BIND	PRE				ChIP, Binding in vitro, DNA footprinting	2668945, 12732146, 1944269
216	Rlm1_BIND_Rlm1Site	N/A	Rlm1--Rlm1Site	N/A	N/A	YPL089C	Saccharomyces cerevisiae	BIND	Rlm1Site	Saccharomyces cerevisiae	Rlm1				BIND	Rlm1Site				Gel mobility shift, binding competetition	9121433
217	Smp1_BIND_Smp1Site	N/A	Smp1--Smp1Site	N/A	N/A	YBR182C	Saccharomyces cerevisiae	BIND	Smp1Site	Saccharomyces cerevisiae	Smp1				BIND	Smp1Site				Gel mobility shift, binding competetition	9121433
218	Swi4_BIND_SCBG1	N/A	Swi4--SCBG1	N/A	N/A	YER111C	Saccharomyces cerevisiae	BIND	SCBG1	Saccharomyces cerevisiae	Swi4				BIND	SCBG1				Gel mobility shift, binding competetition	1832338, 8423776
219	Swi4_BIND_SCBFKS2	N/A	Swi4--SCBFKS2	N/A	N/A	YER111C	Saccharomyces cerevisiae	BIND	SCBFKS2	Saccharomyces cerevisiae	Swi4				BIND	SCBFKS2				ChIP	18268013	Swi4 complex with phosphorylated Slt2 is needed for binding. Swi4-DNA-Binding is Swi6 independent but Swi6 is still reqruited to form a transcriptionally active complex.
220	Cdc4_[WD40]_ppi_Tec1_[CPD]	N/A	Cdc4_[WD40]--Tec1_[CPD]	N/A	N/A	YFL009W	Saccharomyces cerevisiae	ppi	YBR083W	Saccharomyces cerevisiae	Cdc4	WD40			ppi	Tec1	CPD			Fluorescence anisotropy	19897738	WD40="CPD="Cdc4-phosphodegron", Tec1_[T273]-{P}, Tec1_[T276]-{P} K+ for binding (in vitro) and for degradation (genetic in vivo)
221	Fus3_[KD]_P+_Tec1_[(T276)]	N/A	Tec1_[(T276)]-{P}	ATP	ADP	YBL016W	Saccharomyces cerevisiae	P+	YBR083W	Saccharomyces cerevisiae	Fus3	KD			P+	Tec1			T276	In vitro kinase assay	15620357	Causes its degradation via ubiquitination
222	Cdc4_ppi_SCF	N/A	Cdc4--SCF	N/A	N/A	YFL009W	Saccharomyces cerevisiae	ppi	SCF	Saccharomyces cerevisiae	Cdc4				ppi	SCF				In vitro reconstituted complex	9346238
223	ukPPase1_P-_Sst2_[(S539)]	Sst2_[(S539)]-{P}	N/A	N/A	Pi	ukPPase1	Saccharomyces cerevisiae	P-	YLR452C	Saccharomyces cerevisiae	ukPPase1				P-	Sst2			S539			Added to make all phosphorylations reversible
224	ukPPase2_P-_Ste5	Ste5-{P}	N/A	N/A	Pi	ukPPase2	Saccharomyces cerevisiae	P-	YDR103W	Saccharomyces cerevisiae	ukPPase2				P-	Ste5						Added to make all phosphorylations reversible
225	ukPPase3_P-_Pkc1_[AL(T983)]	Pkc1_[AL(T983)]-{P}	N/A	N/A	Pi	ukPPase3	Saccharomyces cerevisiae	P-	YBL105C	Saccharomyces cerevisiae	ukPPase3				P-	Pkc1	AL		T983			Added to make all phosphorylations reversible
226	ukPPase4_P-_Msg5	Msg5-{P}	N/A	N/A	Pi	ukPPase4	Saccharomyces cerevisiae	P-	YNL053W	Saccharomyces cerevisiae	ukPPase4				P-	Msg5						Added to make all phosphorylations reversible
227	ukPPase5_P-_Rlm1_[c(S427)]	Rlm1_[c(S427)]-{P}	N/A	N/A	Pi	ukPPase5	Saccharomyces cerevisiae	P-	YPL089C	Saccharomyces cerevisiae	ukPPase5				P-	Rlm1	c		S427			Added to make all phosphorylations reversible
228	ukPPase6_P-_Rlm1_[c(T439)]	Rlm1_[c(T439)]-{P}	N/A	N/A	Pi	ukPPase6	Saccharomyces cerevisiae	P-	YPL089C	Saccharomyces cerevisiae	ukPPase6				P-	Rlm1	c		T439			Added to make all phosphorylations reversible
229	ukPPase7_P-_Sir3_[(S275)]	Sir3_[(S275)]-{P}	N/A	N/A	Pi	ukPPase7	Saccharomyces cerevisiae	P-	YLR442C	Saccharomyces cerevisiae	ukPPase7				P-	Sir3			S275			Added to make all phosphorylations reversible
230	ukPPase8_P-_Swi4	Swi4-{P}	N/A	N/A	Pi	ukPPase8	Saccharomyces cerevisiae	P-	YER111C	Saccharomyces cerevisiae	ukPPase8				P-	Swi4						Added to make all phosphorylations reversible
231	ukPPase9_P-_Swi6_[(S238)]	Swi6_[(S238)]-{P}	N/A	N/A	Pi	ukPPase9	Saccharomyces cerevisiae	P-	YLR182W	Saccharomyces cerevisiae	ukPPase9				P-	Swi6			S238			Added to make all phosphorylations reversible
232	ukPPase10_P-_Rck2_[c(S519)]	Rck2_[c(S519)]-{P}	N/A	N/A	Pi	ukPPase10	Saccharomyces cerevisiae	P-	YLR248W	Saccharomyces cerevisiae	ukPPase10				P-	Rck2	c		S519			Added to make all phosphorylations reversible
233	ukPPase11_P-_Sic1_[(T173)]	Sic1_[(T173)]-{P}	N/A	N/A	Pi	ukPPase11	Saccharomyces cerevisiae	P-	YLR079W	Saccharomyces cerevisiae	ukPPase11				P-	Sic1			T173			Added to make all phosphorylations reversible
234	ukPPase12_P-_Sko1_[n(S108)]	Sko1_[n(S108)]-{P}	N/A	N/A	Pi	ukPPase12	Saccharomyces cerevisiae	P-	YNL167C	Saccharomyces cerevisiae	ukPPase12				P-	Sko1	n		S108			Added to make all phosphorylations reversible
235	ukPPase13_P-_Sko1_[n(S113)]	Sko1_[n(S113)]-{P}	N/A	N/A	Pi	ukPPase13	Saccharomyces cerevisiae	P-	YNL167C	Saccharomyces cerevisiae	ukPPase13				P-	Sko1	n		S113			Added to make all phosphorylations reversible
236	ukPPase14_P-_Sko1_[n(S126)]	Sko1_[n(S126)]-{P}	N/A	N/A	Pi	ukPPase14	Saccharomyces cerevisiae	P-	YNL167C	Saccharomyces cerevisiae	ukPPase14				P-	Sko1	n		S126			Added to make all phosphorylations reversible
237	ukPPase15_P-_Rck2_[Ser]	Rck2_[Ser]-{P}	N/A	N/A	Pi	ukPPase15	Saccharomyces cerevisiae	P-	YLR248W	Saccharomyces cerevisiae	ukPPase15				P-	Rck2	Ser					Added to make all phosphorylations reversible
238	ukPPase16_P-_Pbs2_[AL(S514)]	Pbs2_[AL(S514)]-{P}	N/A	N/A	Pi	ukPPase16	Saccharomyces cerevisiae	P-	YJL128C	Saccharomyces cerevisiae	ukPPase16				P-	Pbs2	AL		S514			Added to make all phosphorylations reversible
239	ukPPase17_P-_Pbs2_[AL(T518)]	Pbs2_[AL(T518)]-{P}	N/A	N/A	Pi	ukPPase17	Saccharomyces cerevisiae	P-	YJL128C	Saccharomyces cerevisiae	ukPPase17				P-	Pbs2	AL		T518			Added to make all phosphorylations reversible
240	ukPPase18_P-_Ssk2_[(T1460)]	Ssk2_[(T1460)]-{P}	N/A	N/A	Pi	ukPPase18	Saccharomyces cerevisiae	P-	YNR031C	Saccharomyces cerevisiae	ukPPase18				P-	Ssk2			T1460			Added to make all phosphorylations reversible
241	ukPPase19_P-_Ste11_[CBD(S302)]	Ste11_[CBD(S302)]-{P}	N/A	N/A	Pi	ukPPase19	Saccharomyces cerevisiae	P-	YLR362W	Saccharomyces cerevisiae	ukPPase19				P-	Ste11	CBD		S302			Added to make all phosphorylations reversible
242	ukPPase20_P-_Ste11_[CBD(S306)]	Ste11_[CBD(S306)]-{P}	N/A	N/A	Pi	ukPPase20	Saccharomyces cerevisiae	P-	YLR362W	Saccharomyces cerevisiae	ukPPase20				P-	Ste11	CBD		S306			Added to make all phosphorylations reversible
243	ukPPase21_P-_Ste11_[CBD(T307)]	Ste11_[CBD(T307)]-{P}	N/A	N/A	Pi	ukPPase21	Saccharomyces cerevisiae	P-	YLR362W	Saccharomyces cerevisiae	ukPPase21				P-	Ste11	CBD		T307			Added to make all phosphorylations reversible
244	ukPPase22_P-_Ssk1_[RR(D544)]	Ssk1_[RR(D544)]-{P}	N/A	N/A	Pi	ukPPase22	Saccharomyces cerevisiae	P-	YLR006C	Saccharomyces cerevisiae	ukPPase22				P-	Ssk1	RR		D544			Added to make all phosphorylations reversible
245	ukPPase23_P-_Dig1	Dig1-{P}	N/A	N/A	Pi	ukPPase23	Saccharomyces cerevisiae	P-	YPL049C	Saccharomyces cerevisiae	ukPPase23				P-	Dig1						Added to make all phosphorylations reversible
246	ukPPase24_P-_Dig2	Dig2-{P}	N/A	N/A	Pi	ukPPase24	Saccharomyces cerevisiae	P-	YDR480W	Saccharomyces cerevisiae	ukPPase24				P-	Dig2						Added to make all phosphorylations reversible
247	ukPPase25_P-_Far1_[(T306)]	Far1_[(T306)]-{P}	N/A	N/A	Pi	ukPPase25	Saccharomyces cerevisiae	P-	YJL157C	Saccharomyces cerevisiae	ukPPase25				P-	Far1			T306			Added to make all phosphorylations reversible
248	ukPPase26_P-_Ste12	Ste12-{P}	N/A	N/A	Pi	ukPPase26	Saccharomyces cerevisiae	P-	YHR084W	Saccharomyces cerevisiae	ukPPase26				P-	Ste12						Added to make all phosphorylations reversible
249	ukPPase27_P-_Ste7	Ste7-{P}	N/A	N/A	Pi	ukPPase27	Saccharomyces cerevisiae	P-	YDL159W	Saccharomyces cerevisiae	ukPPase27				P-	Ste7						Added to make all phosphorylations reversible
250	ukPPase28_P-_Tec1_[(T273)]	Tec1_[(T273)]-{P}	N/A	N/A	Pi	ukPPase28	Saccharomyces cerevisiae	P-	YBR083W	Saccharomyces cerevisiae	ukPPase28				P-	Tec1			T273			Added to make all phosphorylations reversible
251	ukPPase29_P-_Ste7_[AL(S359)]	Ste7_[AL(S359)]-{P}	N/A	N/A	Pi	ukPPase29	Saccharomyces cerevisiae	P-	YDL159W	Saccharomyces cerevisiae	ukPPase29				P-	Ste7	AL		S359			Added to make all phosphorylations reversible
252	ukPPase30_P-_Ste7_[AL(T363)]	Ste7_[AL(T363)]-{P}	N/A	N/A	Pi	ukPPase30	Saccharomyces cerevisiae	P-	YDL159W	Saccharomyces cerevisiae	ukPPase30				P-	Ste7	AL		T363			Added to make all phosphorylations reversible
253	ukPPase31_P-_Ste20_[SerThr]	Ste20_[SerThr]-{P}	N/A	N/A	Pi	ukPPase31	Saccharomyces cerevisiae	P-	YHL007C	Saccharomyces cerevisiae	ukPPase31				P-	Ste20	SerThr					Added to make all phosphorylations reversible
254	ukPPase32_P-_Bck1_[(S939)]	Bck1_[(S939)]-{P}	N/A	N/A	Pi	ukPPase32	Saccharomyces cerevisiae	P-	YJL095W	Saccharomyces cerevisiae	ukPPase32				P-	Bck1			S939			Added to make all phosphorylations reversible
255	ukPPase33_P-_Smp1_[(S348)]	Smp1_[(S348)]-{P}	N/A	N/A	Pi	ukPPase33	Saccharomyces cerevisiae	P-	YBR182C	Saccharomyces cerevisiae	ukPPase33				P-	Smp1			S348			Added to make all phosphorylations reversible
256	ukPPase34_P-_Smp1_[(S357)]	Smp1_[(S357)]-{P}	N/A	N/A	Pi	ukPPase34	Saccharomyces cerevisiae	P-	YBR182C	Saccharomyces cerevisiae	ukPPase34				P-	Smp1			S357			Added to make all phosphorylations reversible
257	ukPPase35_P-_Smp1_[(T365)]	Smp1_[(T365)]-{P}	N/A	N/A	Pi	ukPPase35	Saccharomyces cerevisiae	P-	YBR182C	Saccharomyces cerevisiae	ukPPase35				P-	Smp1			T365			Added to make all phosphorylations reversible
258	ukPPase36_P-_Smp1_[(S376)]	Smp1_[(S376)]-{P}	N/A	N/A	Pi	ukPPase36	Saccharomyces cerevisiae	P-	YBR182C	Saccharomyces cerevisiae	ukPPase36				P-	Smp1			S376			Added to make all phosphorylations reversible
259	ukPPase37_P-_Hot1_[(S30)]	Hot1_[(S30)]-{P}	N/A	N/A	Pi	ukPPase37	Saccharomyces cerevisiae	P-	YMR172W	Saccharomyces cerevisiae	ukPPase37				P-	Hot1			S30			Added to make all phosphorylations reversible
260	ukPPase38_P-_Hot1_[(S70)]	Hot1_[(S70)]-{P}	N/A	N/A	Pi	ukPPase38	Saccharomyces cerevisiae	P-	YMR172W	Saccharomyces cerevisiae	ukPPase38				P-	Hot1			S70			Added to make all phosphorylations reversible
261	ukPPase39_P-_Hot1_[(S153)]	Hot1_[(S153)]-{P}	N/A	N/A	Pi	ukPPase39	Saccharomyces cerevisiae	P-	YMR172W	Saccharomyces cerevisiae	ukPPase39				P-	Hot1			S153			Added to make all phosphorylations reversible
262	ukPPase40_P-_Hot1_[(S360)]	Hot1_[(S360)]-{P}	N/A	N/A	Pi	ukPPase40	Saccharomyces cerevisiae	P-	YMR172W	Saccharomyces cerevisiae	ukPPase40				P-	Hot1			S360			Added to make all phosphorylations reversible
263	ukPPase41_P-_Hot1_[(S410)]	Hot1_[(S410)]-{P}	N/A	N/A	Pi	ukPPase41	Saccharomyces cerevisiae	P-	YMR172W	Saccharomyces cerevisiae	ukPPase41				P-	Hot1			S410			Added to make all phosphorylations reversible
264	ukPPase42_P-_Rom2	Rom2-{P}	N/A	N/A	Pi	ukPPase42	Saccharomyces cerevisiae	P-	YLR371W	Saccharomyces cerevisiae	ukPPase42				P-	Rom2						Added to make all phosphorylations reversible
265	ukPPase43_P-_Mkk1_[(S377)]	Mkk1_[(S377)]-{P}	N/A	N/A	Pi	ukPPase43	Saccharomyces cerevisiae	P-	YOR231W	Saccharomyces cerevisiae	ukPPase43				P-	Mkk1			S377			Added to make all phosphorylations reversible
266	ukPPase44_P-_Mkk1_[(T381)]	Mkk1_[(T381)]-{P}	N/A	N/A	Pi	ukPPase44	Saccharomyces cerevisiae	P-	YOR231W	Saccharomyces cerevisiae	ukPPase44				P-	Mkk1			T381			Added to make all phosphorylations reversible
267	ukPPase45_P-_Mkk2_[(S370)]	Mkk2_[(S370)]-{P}	N/A	N/A	Pi	ukPPase45	Saccharomyces cerevisiae	P-	YPL140C	Saccharomyces cerevisiae	ukPPase45				P-	Mkk2			S370			Added to make all phosphorylations reversible
268	ukPPase46_P-_Mkk2_[(T374)]	Mkk2_[(T374)]-{P}	N/A	N/A	Pi	ukPPase46	Saccharomyces cerevisiae	P-	YPL140C	Saccharomyces cerevisiae	ukPPase46				P-	Mkk2			T374			Added to make all phosphorylations reversible
269	ukPPase47_P-_Sir3_[(S282)]	Sir3_[(S282)]-{P}	N/A	N/A	Pi	ukPPase47	Saccharomyces cerevisiae	P-	YLR442C	Saccharomyces cerevisiae	ukPPase47				P-	Sir3			S282			Added to make all phosphorylations reversible
270	ukPPase48_P-_Sir3_[(S289)]	Sir3_[(S289)]-{P}	N/A	N/A	Pi	ukPPase48	Saccharomyces cerevisiae	P-	YLR442C	Saccharomyces cerevisiae	ukPPase48				P-	Sir3			S289			Added to make all phosphorylations reversible
271	ukPPase49_P-_Sir3_[(S295)]	Sir3_[(S295)]-{P}	N/A	N/A	Pi	ukPPase49	Saccharomyces cerevisiae	P-	YLR442C	Saccharomyces cerevisiae	ukPPase49				P-	Sir3			S295			Added to make all phosphorylations reversible
272	ukPPase50_P-_Tec1_[(T276)]	Tec1_[(T276)]-{P}	N/A	N/A	Pi	ukPPase50	Saccharomyces cerevisiae	P-	YBR083W	Saccharomyces cerevisiae	ukPPase50				P-	Tec1			T276			Added to make all phosphorylations reversible
273	ukProtease1_DEG_Tec1	Tec1	N/A	?	?	ukProtease1	Saccharomyces cerevisiae	DEG	YBR083W	Saccharomyces cerevisiae	ukProtease1				DEG	Tec1						Added to make all phosphorylations reversible

## Sheet: (II) Metabolic reaction list
To be implemented

## Sheet: (III) Contingency list
ContingencyID	Target	Contingency	Modifier	PubMedIdentifier(s)	Quality	Comment
1	Hog1_[KD]_P+_Rck2_[c(S519)]	!	Hog1_[(T174)]-{P}	10805732	in vitro kinase assay	Hog1 activation by constitutive active Pbs2 needed.
2	Hog1_[KD]_P+_Rck2_[c(S519)]	!	Hog1_[(Y176)]-{P}	10805732	in vitro kinase assay	Hog1 activation by constitutive active Pbs2 needed.
3	Hog1_[KD]_P+_Sic1_[(T173)]	!	Hog1_[(T174)]-{P}	15448699	in vitro kinase assay	Hog1 activation by constitutive active Pbs2 needed.
4	Hog1_[KD]_P+_Sic1_[(T173)]	!	Hog1_[(Y176)]-{P}	15448699	in vitro kinase assay	Hog1 activation by constitutive active Pbs2 needed.
5	Hog1_[KD]_P+_Sko1_[n(S108)]	!	Hog1_[(T174)]-{P}	11230135	in vitro kinase assay, site mutants	Hog1 activation by constitutive active Pbs2 needed.
6	Hog1_[KD]_P+_Sko1_[n(S108)]	!	Hog1_[(Y176)]-{P}	11230135	in vitro kinase assay, site mutants	Hog1 activation by constitutive active Pbs2 needed.
7	Hog1_[KD]_P+_Sko1_[n(S113)]	!	Hog1_[(T174)]-{P}	11230135	in vitro kinase assay, site mutants	Hog1 activation by constitutive active Pbs2 needed.
8	Hog1_[KD]_P+_Sko1_[n(S113)]	!	Hog1_[(Y176)]-{P}	11230135	in vitro kinase assay, site mutants	Hog1 activation by constitutive active Pbs2 needed.
9	Hog1_[KD]_P+_Sko1_[n(S126)]	!	Hog1_[(T174)]-{P}	11230135	in vitro kinase assay, site mutants	Hog1 activation by constitutive active Pbs2 needed.
10	Hog1_[KD]_P+_Sko1_[n(S126)]	!	Hog1_[(Y176)]-{P}	11230135	in vitro kinase assay, site mutants	Hog1 activation by constitutive active Pbs2 needed.
11	Hog1_[KD]_P+_Smp1_[(S348)]	!	Hog1_[(T174)]-{P}	12482976	in vitro kinase assay, site mutants	Hog1 activation by constitutive active Pbs2 needed.
12	Hog1_[KD]_P+_Smp1_[(S348)]	!	Hog1_[(Y176)]-{P}	12482976	in vitro kinase assay, site mutants	Hog1 activation by constitutive active Pbs2 needed.
13	Hog1_[KD]_P+_Smp1_[(S357)]	!	Hog1_[(T174)]-{P}	12482976	in vitro kinase assay, site mutants	Hog1 activation by constitutive active Pbs2 needed.
14	Hog1_[KD]_P+_Smp1_[(S357)]	!	Hog1_[(Y176)]-{P}	12482976	in vitro kinase assay, site mutants	Hog1 activation by constitutive active Pbs2 needed.
15	Hog1_[KD]_P+_Smp1_[(T365)]	!	Hog1_[(T174)]-{P}	12482976	in vitro kinase assay, site mutants	Hog1 activation by constitutive active Pbs2 needed.
16	Hog1_[KD]_P+_Smp1_[(T365)]	!	Hog1_[(Y176)]-{P}	12482976	in vitro kinase assay, site mutants	Hog1 activation by constitutive active Pbs2 needed.
17	Hog1_[KD]_P+_Smp1_[(S376)]	!	Hog1_[(T174)]-{P}	12482976	in vitro kinase assay, site mutants	Hog1 activation by constitutive active Pbs2 needed.
18	Hog1_[KD]_P+_Smp1_[(S376)]	!	Hog1_[(Y176)]-{P}	12482976	in vitro kinase assay, site mutants	Hog1 activation by constitutive active Pbs2 needed.
19	Hog1_[KD]_P+_Hot1_[(S30)]	!	Hog1_[(T174)]-{P}	12743037	in vitro kinase assay, collective mutation of all putative sites	Hog1 activation by constitutive active Pbs2 needed.
20	Hog1_[KD]_P+_Hot1_[(S30)]	!	Hog1_[(Y176)]-{P}	12743037	in vitro kinase assay, collective mutation of all putative sites	Hog1 activation by constitutive active Pbs2 needed.
21	Hog1_[KD]_P+_Hot1_[(S70)]	!	Hog1_[(T174)]-{P}	12743037	in vitro kinase assay, collective mutation of all putative sites	Hog1 activation by constitutive active Pbs2 needed.
22	Hog1_[KD]_P+_Hot1_[(S70)]	!	Hog1_[(Y176)]-{P}	12743037	in vitro kinase assay, collective mutation of all putative sites	Hog1 activation by constitutive active Pbs2 needed.
23	Hog1_[KD]_P+_Hot1_[(S153)]	!	Hog1_[(T174)]-{P}	12743037	in vitro kinase assay, collective mutation of all putative sites	Hog1 activation by constitutive active Pbs2 needed.
24	Hog1_[KD]_P+_Hot1_[(S153)]	!	Hog1_[(Y176)]-{P}	12743037	in vitro kinase assay, collective mutation of all putative sites	Hog1 activation by constitutive active Pbs2 needed.
25	Hog1_[KD]_P+_Hot1_[(S360)]	!	Hog1_[(T174)]-{P}	12743037	in vitro kinase assay, collective mutation of all putative sites	Hog1 activation by constitutive active Pbs2 needed.
26	Hog1_[KD]_P+_Hot1_[(S360)]	!	Hog1_[(Y176)]-{P}	12743037	in vitro kinase assay, collective mutation of all putative sites	Hog1 activation by constitutive active Pbs2 needed.
27	Hog1_[KD]_P+_Hot1_[(S410)]	!	Hog1_[(T174)]-{P}	12743037	in vitro kinase assay, collective mutation of all putative sites	Hog1 activation by constitutive active Pbs2 needed.
28	Hog1_[KD]_P+_Hot1_[(S410)]	!	Hog1_[(Y176)]-{P}	12743037	in vitro kinase assay, collective mutation of all putative sites	Hog1 activation by constitutive active Pbs2 needed.
29	Pbs2_[KD]_P+_Hog1_[(T174)]	!	Hog1_[CD]--Pbs2_[HBD-1]	18212044	Hog1 Phosphorylation in vivo using binding mutants
30	Pbs2_[KD]_P+_Hog1_[(T174)]	!	Hog1_[PBD-2]--Pbs2_[HBD-1]	18212044	Hog1 Phosphorylation in vivo using binding mutants
31	Pbs2_[KD]_P+_Hog1_[(T174)]	!	Pbs2_[AL(S514)]-{P}	7624781, 9032256	Genetic. Pbs2_[S514A,T518A] is inactive. Pbs2_[S514D,T518D] is hyperactive
32	Pbs2_[KD]_P+_Hog1_[(T174)]	!	Pbs2_[AL(T518)]-{P}	7624781, 9032256	Genetic. Pbs2_[S514A,T518A] is inactive. Pbs2_[S514D,T518D] is hyperactive
33	Pbs2_[KD]_P+_Hog1_[(Y176)]	!	Hog1_[CD]--Pbs2_[HBD-1]	18212044	Hog1 Phosphorylation in vivo using binding mutants
34	Pbs2_[KD]_P+_Hog1_[(Y176)]	!	Hog1_[PBD-2]--Pbs2_[HBD-1]	18212044	Hog1 Phosphorylation in vivo using binding mutants
35	Pbs2_[KD]_P+_Hog1_[(Y176)]	!	Pbs2_[AL(S514)]-{P}	7624781, 9032256	Genetic. Pbs2_[S514A,T518A] is inactive. Pbs2_[S514D,T518D] is hyperactive
36	Pbs2_[KD]_P+_Hog1_[(Y176)]	!	Pbs2_[AL(T518)]-{P}	7624781, 9032256	Genetic. Pbs2_[S514A,T518A] is inactive. Pbs2_[S514D,T518D] is hyperactive
37	Sln1_[HK]_P+_Sln1_[HK(H576)]	!	Sln1_[BD:Sln1]--Sln1_[BD:Sln1]	11985722	In vitro phosphorylation. sln1 mutants lacking a dimer interaction-coil-domain lacks in vitro auto-phosphorylation
38	Sln1_[HK]_P+_Sln1_[HK(H576)]	!	[Turgor]	10198019	Autoradiogram of in vivo isolated Sln1
39	Ssk1_ppi_Ssk22	x	Ssk1_[RR(D544)]-{P}	8183345, 8808622, 9482735	Genetic. Ssk1_[D544]-{0} is the active form. Activation is linked to binding.
40	Ssk1_[RR]_ppi_Ssk2_[BD:Ssk1]	x	Ssk1_[RR(D544)]-{P}	8183345, 8808622, 9482735	Genetic. Ssk1_[D544]-{0} is the active form. Activation is linked to binding.
41	Ssk2_[KD]_P+_Pbs2_[AL(S514)]	!	Ssk2_[(T1460)]-{P}	9482735	in vitro kinase assay	ssk2_T1460A is inactive
42	Ssk2_[KD]_P+_Pbs2_[AL(T518)]	!	Ssk2_[(T1460)]-{P}	9482735	in vitro kinase assay	ssk2_T1460A is inactive
43	Ssk2_[KD]_AP_Ssk2_[(T1460)]	!	<Ssk1Ssk2>	9482735, 18573873	in vitro kinase assay (9482735) shows Ssk1-Ssk2 interaction to stimulate Ssk2 auto-phosphorylation. Genetic evidence (18573873) shows that a non-ssk2-interacting allele of ssk1 acts dominant negative over WT Ssk1 (i.e. Indicating formation of a defunct Ssk1-hetero-dimer, implying that a normal dual Ssk2-binding Ssk1-homo-dimer is required for activation)
44	Ste11_[CBD]_ppi_Ste11_[KD]	x	Ste11_[CBD(S302)]-{P}	10837245	CoIP.Phospho-mimic mutants does not bind. Genetic.Phospho-mimic mutants active.
45	Ste11_[CBD]_ppi_Ste11_[KD]	x	Ste11_[CBD(S306)]-{P}	10837245	CoIP.Phospho-mimic mutants does not bind. Genetic.Phospho-mimic mutants active.
46	Ste11_[CBD]_ppi_Ste11_[KD]	x	Ste11_[CBD(T307)]-{P}	10837245	CoIP.Phospho-mimic mutants does not bind. Genetic.Phospho-mimic mutants active.
47	Ste11_[KD]_P+_Pbs2_[AL(S514)]	x	Ste11_[CBD]--Ste11_[KD]	10837245	Genetic.Constitutive binding ste11 mutants inactive.
48	Ste11_[KD]_P+_Pbs2_[AL(T518)]	x	Ste11_[CBD]--Ste11_[KD]	10837245	Genetic.Constitutive binding ste11 mutants inactive.
49	Ste20_[KD]_P+_Ste11_[CBD(S302)]	!	Ste20_[SerThr]-{P}	7608157	in vitro kinase assay. Autophosphorylated ste20 shows higher activity.
50	Ste20_[KD]_P+_Ste11_[CBD(S302)]	x	Ste20_[KD]--Ste20_[CRIB]	11940652	in vitro kinase assay. Ste20_[KD]-Ste20_[CRIB] interaction is autoinhibitory
51	Ste20_[KD]_P+_Ste11_[CBD(S306)]	!	Ste20_[SerThr]-{P}	7608157	in vitro kinase assay. Autophosphorylated ste20 shows higher activity.
52	Ste20_[KD]_P+_Ste11_[CBD(S306)]	x	Ste20_[KD]--Ste20_[CRIB]	11940652	in vitro kinase assay. Ste20_[KD]-Ste20_[CRIB] interaction is autoinhibitory
53	Ste20_[KD]_P+_Ste11_[CBD(T307)]	!	Ste20_[SerThr]-{P}	7608157	in vitro kinase assay. Autophosphorylated ste20 shows higher activity.
54	Ste20_[KD]_P+_Ste11_[CBD(T307)]	x	Ste20_[KD]--Ste20_[CRIB]	11940652	in vitro kinase assay. Ste20_[KD]-Ste20_[CRIB] interaction is autoinhibitory
55	Ypd1_[(H64)]_PT_Ssk1_[RR(D544)]	!	Ssk1_[RR]--Ypd1	18573873	Genetic. Loss of ssk1-Ypd1 binding activates Hog1.
56	Ssk2_[KD]_P+_Pbs2_[AL(S514)]	!	Pbs2_[RSD1]--Ssk2_[KD]	12853477	Genetic: Osmotolerance, Hog1 phosphorylation in binding affected mutants
57	Ssk2_[KD]_P+_Pbs2_[AL(T518)]	!	Pbs2_[RSD1]--Ssk2_[KD]	12853477	Genetic: Osmotolerance, Hog1 phosphorylation in binding affected mutants
58	Ssk22_[KD]_P+_Pbs2_[AL(S514)]	!	Pbs2_[RSD1]--Ssk22_[KD]	12853477	Genetic: Osmotolerance, Hog1 phosphorylation in binding affected mutants
59	Ssk22_[KD]_P+_Pbs2_[AL(T518)]	!	Pbs2_[RSD1]--Ssk22_[KD]	12853477	Genetic: Osmotolerance, Hog1 phosphorylation in binding affected mutants
60	Ste11_[KD]_P+_Pbs2_[AL(S514)]	!	Pbs2_[RSD2]--Ste11_[n]	12853477	Genetic: Osmotolerance, Hog1 phosphorylation in binding affected mutants
61	Ste11_[KD]_P+_Pbs2_[AL(T518)]	!	Pbs2_[RSD2]--Ste11_[n]	12853477	Genetic: Osmotolerance, Hog1 phosphorylation in binding affected mutants
62	Ste2_GEF_Gpa1_[GnP]	!	MFalpha--Ste2_[Receptor]	2839507, 3022943, 3113739, 8702760, 9405353	Genetic. See comments.	The following evidence support Ste2 acting as a GEF for Gpa1 in an alpha-factor dependent manner. (A)The mating signal is dependent on alpha-factor binding Ste2 (2839507, 3022943). (B) Gpa1 is the G-alpha-protein acting downstream of Ste2 (3113739) and regulates its beta-gamma-binding through GTP/GDP-binding (8702760). (C) Chimeric fusion-proteins of Ste2 and Gpa1 functionally fully restores func…
63	Sst2_[RGS]_GAP_Gpa1_[GnP]	!	Gpa1_[BD:Rec]--Ste2_[CyT]	9537998	in vitro GTPase assay
64	Sst2_[RGS]_GAP_Gpa1_[GnP]	!	Ste2_[CyT]--Sst2_[n/DEP]	9537998	Genetic. Increased signalling in binding mutant
65	Gpa1_ppi_Ste4_[BD:Gpa1]	x	Gpa1_[GnP]-{P}	8702760, 11394869, 19445518	Affinity purification, CoIP
66	Cdc24_[GEF]_GEF_Cdc42_[GnP]	!	<Cdc24^{M}>	14988726	Genetic. Increased Cdc42-GTP in vivo with myristoylated-Cdc24 together with hyperactive Bud1-G12V. Hyperactive allele Cdc24-G644C only toxic when myristoylated.
67	Cdc42_[ED]_ppi_Ste20_[CRIB]	!	Cdc42_[GnP]-{P}	9003780	CoIP
68	Ste20_[KD]_ppi_Ste20_[CRIB]	x	Cdc42_[ED]--Ste20_[CRIB]	7651520, 11940652	In vitro kinase assay shows activation of Ste20 by Cdc42 (7651520). Genetic and biochemical evidence indicate the mechanism to be relief of autoinhibition in Ste20 (11940652)
69	Ste20_[KD]_P+_Ste11_[CBD(S302)]	!	<Ste11^{M}>	16543225	Genetic. Membrane tethered Ste11 stimulates Ste11 activity in a Ste20 dependent manner (Growth assays, cell morphology)
70	Ste20_[KD]_P+_Ste11_[CBD(S306)]	!	<Ste11^{M}>	16543225	Genetic. Membrane tethered Ste11 stimulates Ste11 activity in a Ste20 dependent manner (Growth assays, cell morphology)
71	Ste20_[KD]_P+_Ste11_[CBD(T307)]	!	<Ste11^{M}>	16543225	Genetic. Membrane tethered Ste11 stimulates Ste11 activity in a Ste20 dependent manner (Growth assays, cell morphology)
72	Cdc42_[ED]_ppi_Ste20_[CRIB]	!	Ste20_[BR]--PIP2	17914055	Genetic. Membrane tethering of Ste20 needed for CRIB mediated (Cdc42) activation.
73	Ste11_[KD]_P+_Ste7_[AL(S359)]	x	Ste11_[CBD]--Ste11_[KD]	8159759	Indirect. Increased kinase activity of Ste11 lacking autoinhibitory interaction towards Ste7_T363. Kinase activity asumed to be the same for Serine.
74	Ste11_[KD]_P+_Ste7_[AL(T363)]	x	Ste11_[CBD]--Ste11_[KD]	8159759	In vitro kinase assay.Ste11 lacking autoinhibition phosphorylates Ste7_ [T363]
75	Ste7_[KD]_P+_Fus3_[(T180)]	!	Ste7_[AL(S359)]-{P}	8131746, 15456892	Genetic. Ste7_S359A mutant is not able to be activated. Ste7_S359E+S363E phosphomimic hyperactivates Ste7.
76	Ste7_[KD]_P+_Fus3_[(Y182)]	!	Ste7_[AL(S359)]-{P}	8131746, 15456892	Genetic. Ste7_S359A mutant is not able to be activated. Ste7_S359E+S363E phosphomimic hyperactivates Ste7.
77	Ste7_[KD]_P+_Fus3_[(T180)]	!	Ste7_[AL(T363)]-{P}	1628831, 8159759	In vitro kinase assay
78	Ste7_[KD]_P+_Fus3_[(Y182)]	!	Ste7_[AL(T363)]-{P}	1628831, 8159759	In vitro kinase assay
79	Ste7_[KD]_P+_Fus3_[(T180)]	!	Fus3--Ste5_[Unlock]	19303851	In vitro kinase assay, using binding mutants.
80	Ste7_[KD]_P+_Fus3_[(Y182)]	!	Fus3--Ste5_[Unlock]	19303851	In vitro kinase assay, using binding mutants.
81	Fus3_ppi_Ste5_[Unlock]	!	Ste5_[MEK]--Ste7	19303851	In vitro kinase assay, using binding mutants.
82	Fus3_ppi_Ste5_[Unlock]	!	Fus3_[CD]--Ste7_[BD:MAPK]	19303851	In vitro kinase assay, using binding mutants.
83	Sho1_[CyT]_ppi_Ste11_[BD:Sho1]	0	Ste5_[MEKK]--Ste11	20932477	Western blot. No activation of Hog1 seen when Ste11 is activated via pheromone. The same Ste11 can thus not be shared by Sho1 and Ste5.
84	Ste5_[MEKK]_ppi_Ste11	x	Sho1_[CyT]--Ste11_[BD:Sho1]	20932477	Western blot. No activation of Fus3 seen when Ste11 is activated via high osmolarity. The same Ste11 can thus not be shared by Sho1 and Ste5
85	Msg5_[PD]_P-_Fus3_[(T180)]	!	Fus3_[CD]--Msg5_[n]	16364919	in vitro phosphatase assay
86	Msg5_[PD]_P-_Fus3_[(Y182)]	!	Fus3_[CD]--Msg5_[n]	16364919	in vitro phosphatase assay
87	Ste7_[KD]_P+_Kss1_[(T183)]	!	Ste7_[AL(S359)]-{P}	8131746, 15456892	Genetic. Ste7_S359A mutant is not able to be activated. Ste7_S359E+S363E phosphomimic hyperactivates Ste7.
88	Ste7_[KD]_P+_Kss1_[(Y185)]	!	Ste7_[AL(S359)]-{P}	8131746, 15456892	Genetic. Ste7_S359A mutant is not able to be activated. Ste7_S359E+S363E phosphomimic hyperactivates Ste7.
89	Ste7_[KD]_P+_Kss1_[(T183)]	!	Ste7_[AL(T363)]-{P}	1628831, 8668180	In vitro kinase assay
90	Ste7_[KD]_P+_Kss1_[(Y185)]	!	Ste7_[AL(T363)]-{P}	1628831, 8668180	In vitro kinase assay
91	Ste7_[KD]_P+_Kss1_[(T183)]	!	Kss1_[CD]--Ste7_[BD:MAPK]	16364919	In vitro kinase assay, using binding mutants.
92	Ste7_[KD]_P+_Kss1_[(Y185)]	!	Kss1_[CD]--Ste7_[BD:MAPK]	16364919	In vitro kinase assay, using binding mutants.
93	Ste11_[KD]_P+_Ste7_[AL(S359)]	!	<Ste7-5-5-11>	9335587	Ste5 scaffold mutations. Ste11 needs to be in close proximity of Ste7 in order to activate Ste7.
94	Ste11_[KD]_P+_Ste7_[AL(T363)]	!	<Ste7-5-5-11>	9335587	Ste5 scaffold mutations. Ste11 needs to be in close proximity of Ste7 in order to activate Ste7.
95	Fus3_[KD]_P+_Dig1	!	Fus3_[(T180)]-{P}	1628831, 8384702	Dual phosphorylation of Fus3 in the activation loop has been shown to be required for kinase actvity. Shown by invitro kinase assay, although not for this particular reaction.
96	Fus3_[KD]_P+_Dig2	!	Fus3_[(T180)]-{P}	1628831, 8384702	Dual phosphorylation of Fus3 in the activation loop has been shown to be required for kinase actvity. Shown by invitro kinase assay, although not for this particular reaction.
97	Fus3_[KD]_P+_Far1_[(T306)]	!	Fus3_[(T180)]-{P}	1628831, 8384702	Dual phosphorylation of Fus3 in the activation loop has been shown to be required for kinase actvity. Shown by invitro kinase assay, although not for this particular reaction.
98	Fus3_[KD]_P+_Msg5	!	Fus3_[(T180)]-{P}	1628831, 8384702	Dual phosphorylation of Fus3 in the activation loop has been shown to be required for kinase actvity. Shown by invitro kinase assay, although not for this particular reaction.
99	Fus3_[KD]_P+_Sst2_[(S539)]	!	Fus3_[(T180)]-{P}	1628831, 8384702	Dual phosphorylation of Fus3 in the activation loop has been shown to be required for kinase actvity. Shown by invitro kinase assay, although not for this particular reaction.
100	Fus3_[KD]_P+_Ste12	!	Fus3_[(T180)]-{P}	1628831, 8384702	Dual phosphorylation of Fus3 in the activation loop has been shown to be required for kinase actvity. Shown by invitro kinase assay, although not for this particular reaction.
101	Fus3_[KD]_P+_Ste5	!	Fus3_[(T180)]-{P}	1628831, 8384702	Dual phosphorylation of Fus3 in the activation loop has been shown to be required for kinase actvity. Shown by invitro kinase assay, although not for this particular reaction.
102	Fus3_[KD]_P+_Ste7	!	Fus3_[(T180)]-{P}	1628831, 8384702	Dual phosphorylation of Fus3 in the activation loop has been shown to be required for kinase actvity. Shown by invitro kinase assay, although not for this particular reaction.
103	Fus3_[KD]_P+_Tec1_[(T273)]	!	Fus3_[(T180)]-{P}	1628831, 8384702	Dual phosphorylation of Fus3 in the activation loop has been shown to be required for kinase actvity. Shown by invitro kinase assay, although not for this particular reaction.
104	Fus3_[KD]_P+_Dig1	!	Fus3_[(Y182)]-{P}	1628831, 8384702	Dual phosphorylation of Fus3 in the activation loop has been shown to be required for kinase actvity. Shown by invitro kinase assay, although not for this particular reaction.
105	Fus3_[KD]_P+_Dig2	!	Fus3_[(Y182)]-{P}	1628831, 8384702	Dual phosphorylation of Fus3 in the activation loop has been shown to be required for kinase actvity. Shown by invitro kinase assay, although not for this particular reaction.
106	Fus3_[KD]_P+_Far1_[(T306)]	!	Fus3_[(Y182)]-{P}	1628831, 8384702	Dual phosphorylation of Fus3 in the activation loop has been shown to be required for kinase actvity. Shown by invitro kinase assay, although not for this particular reaction.
107	Fus3_[KD]_P+_Msg5	!	Fus3_[(Y182)]-{P}	1628831, 8384702	Dual phosphorylation of Fus3 in the activation loop has been shown to be required for kinase actvity. Shown by invitro kinase assay, although not for this particular reaction.
108	Fus3_[KD]_P+_Sst2_[(S539)]	!	Fus3_[(Y182)]-{P}	1628831, 8384702	Dual phosphorylation of Fus3 in the activation loop has been shown to be required for kinase actvity. Shown by invitro kinase assay, although not for this particular reaction.
109	Fus3_[KD]_P+_Ste12	!	Fus3_[(Y182)]-{P}	1628831, 8384702	Dual phosphorylation of Fus3 in the activation loop has been shown to be required for kinase actvity. Shown by invitro kinase assay, although not for this particular reaction.
110	Fus3_[KD]_P+_Ste5	!	Fus3_[(Y182)]-{P}	1628831, 8384702	Dual phosphorylation of Fus3 in the activation loop has been shown to be required for kinase actvity. Shown by invitro kinase assay, although not for this particular reaction.
111	Fus3_[KD]_P+_Ste7	!	Fus3_[(Y182)]-{P}	1628831, 8384702	Dual phosphorylation of Fus3 in the activation loop has been shown to be required for kinase actvity. Shown by invitro kinase assay, although not for this particular reaction.
112	Fus3_[KD]_P+_Tec1_[(T273)]	!	Fus3_[(Y182)]-{P}	1628831, 8384702	Dual phosphorylation of Fus3 in the activation loop has been shown to be required for kinase actvity. Shown by invitro kinase assay, although not for this particular reaction.
113	Kss1_[KD]_P+_Dig1	!	Kss1_[(T183)]-{P}	1628831, 8668180	Dual phosphorylation of Kss1 in the activation loop has been shown to be required for kinase actvity. Shown by invitro kinase assay, although not for this particular reaction.
114	Kss1_[KD]_P+_Dig2	!	Kss1_[(T183)]-{P}	1628831, 8668180	Dual phosphorylation of Kss1 in the activation loop has been shown to be required for kinase actvity. Shown by invitro kinase assay, although not for this particular reaction.
115	Kss1_[KD]_P+_Ste12	!	Kss1_[(T183)]-{P}	1628831, 8668180	Dual phosphorylation of Kss1 in the activation loop has been shown to be required for kinase actvity. Shown by invitro kinase assay, although not for this particular reaction.
116	Kss1_[KD]_P+_Ste7	!	Kss1_[(T183)]-{P}	1628831, 8668180	Dual phosphorylation of Kss1 in the activation loop has been shown to be required for kinase actvity. Shown by invitro kinase assay, although not for this particular reaction.
117	Kss1_[KD]_P+_Sst2_[(S539)]	!	Kss1_[(T183)]-{P}	1628831, 8668180	Dual phosphorylation of Kss1 in the activation loop has been shown to be required for kinase actvity. Shown by invitro kinase assay, although not for this particular reaction.
118	Kss1_[KD]_P+_Ste5	!	Kss1_[(T183)]-{P}	1628831, 8668180	Dual phosphorylation of Kss1 in the activation loop has been shown to be required for kinase actvity. Shown by invitro kinase assay, although not for this particular reaction.
119	Kss1_[KD]_P+_Dig1	!	Kss1_[(Y185)]-{P}	1628831, 8668180	Dual phosphorylation of Kss1 in the activation loop has been shown to be required for kinase actvity. Shown by invitro kinase assay, although not for this particular reaction.
120	Kss1_[KD]_P+_Dig2	!	Kss1_[(Y185)]-{P}	1628831, 8668180	Dual phosphorylation of Kss1 in the activation loop has been shown to be required for kinase actvity. Shown by invitro kinase assay, although not for this particular reaction.
121	Kss1_[KD]_P+_Ste12	!	Kss1_[(Y185)]-{P}	1628831, 8668180	Dual phosphorylation of Kss1 in the activation loop has been shown to be required for kinase actvity. Shown by invitro kinase assay, although not for this particular reaction.
122	Kss1_[KD]_P+_Ste7	!	Kss1_[(Y185)]-{P}	1628831, 8668180	Dual phosphorylation of Kss1 in the activation loop has been shown to be required for kinase actvity. Shown by invitro kinase assay, although not for this particular reaction.
123	Kss1_[KD]_P+_Sst2_[(S539)]	!	Kss1_[(Y185)]-{P}	1628831, 8668180	Dual phosphorylation of Kss1 in the activation loop has been shown to be required for kinase actvity. Shown by invitro kinase assay, although not for this particular reaction.
124	Kss1_[KD]_P+_Ste5	!	Kss1_[(Y185)]-{P}	1628831, 8668180	Dual phosphorylation of Kss1 in the activation loop has been shown to be required for kinase actvity. Shown by invitro kinase assay, although not for this particular reaction.
125	Dig1_ppi_Ste12_[c]	x	Dig1-{P}	9094309, 11525741, 16782869	Genetic. Dig1 is phosphorylated by activated MAPK, which coincides with released inhibiton of Ste12 by Dig1.
126	Dig2_ppi_Ste12_[n/DBD]	x	Dig2-{P}	9094309, 11525741, 16782869	Genetic. Dig2 is phosphorylated by activated MAPK, which coincides with released inhibiton of Ste12 by Dig2.
127	Ptp3_[PD]_P-_Fus3_[(Y182)]	!	Fus3_[CD]--Ptp3_[CH2]	10557209	Genetic. Binding mutant shows increased Fus3 phosphorylation
128	Rom2_[DH]_GEF_Rho1_[GnP]	!	Rom2_[n]--Slg1_[CyT]	11113201, 10330137	Genetic. Decreased GTP incorporation into Rho1 in vitro, using extracts from slg1-delta strains, and even less in slg1-delta+mid2-delta strains. slg1-delta strains indicates signalling via Rho1 activation in vivo.
129	Rom2_[DH]_GEF_Rho1_[GnP]	!	Rom2--Wsc2	9391108	Genetic. Epistasis experiments indicate Wsc2 to signal through Pkc1, and acting upstream of Rho1.
130	Rom2_[DH]_GEF_Rho1_[GnP]	!	Mtl1--Rom2	15637049	Genetic. Mtl1 is shown to act upstream of Pkc1, and is likely to be a cell surface receptor signalling through Rom2.
131	Rom2_[DH]_GEF_Rho1_[GnP]	!	Mid2_[CyT]--Rom2	11113201, 10330137, 10348843	Genetic. Decreased GTP incorporation into Rho1 in vitro, using extracts from mid2-delta strains, and even less in slg1-delta+mid2-delta strains. mid2-delta strains indicates signalling via Rho1 activation in vivo.
132	Pkh1_[KD]_P+_Pkc1_[AL(T983)]	!	Pkh1--PHS	11726514	In vitro kinase assay
133	Pkh2_[KD]_P+_Pkc1_[AL(T983)]	!	Pkh2--PHS	11726514	In vitro kinase assay
134	Pkc1_[C1]_ppi_Rho1_[ED]	!	Rho1_[GnP]-{P}	8621575	CoIP
135	Pkc1_[KD]_P+_Bck1_[(S939)]	!	Pkc1_[C1]--Rho1_[ED]	8621575	In vitro kinase assay
136	Pkc1_[KD]_P+_Bck1_[(S939)]	!	Pkc1--PS	8621575	In vitro kinase assay
137	Pkc1_[KD]_P+_Bck1_[(S939)]	!	Pkc1_[AL(T983)]-{P}	10567559	Genetic. Pkc1_T983A mutant does not complement pkc1-ts allele. pkh1 pkh2 defective cells shows diminished heat-shock induced Pkc1 activation.
138	Bck1_[KD]_P+_Mkk1_[(S377)]	!	Bck1--Mkk1	8386320, 7565726, 10625705	Epistasis experiments indicate Mkk1 acting between Bck1 and Slt2. Heat stress tolerance in mutants (8386320). Hyperactive allele Mkk1-386 in (7565726). Phosphorylation of Slt2 during stress or hyperactive Bck1 and Pck1 alleles (10625705)
139	Bck1_[KD]_P+_Mkk1_[(T381)]	!	Bck1--Mkk1	8386320, 7565726, 10625705	Epistasis experiments indicate Mkk1 acting between Bck1 and Slt2. Heat stress tolerance in mutants (8386320). Hyperactive allele Mkk1-386 in (7565726). Phosphorylation of Slt2 during stress or hyperactive Bck1 and Pck1 alleles (10625705)
140	Bck1_[KD]_P+_Mkk2_[(S370)]	!	Bck1--Mkk2	8386320, 10625705	Epistasis experiments indicate Mkk2 acting between Bck1 and Slt2. Heat stress tolerance in mutants (8386320). Phosphorylation of Slt2 during stress or hyperactive Bck1 and Pck1 alleles (10625705)
141	Bck1_[KD]_P+_Mkk2_[(T374)]	!	Bck1--Mkk2	8386320, 10625705	Epistasis experiments indicate Mkk2 acting between Bck1 and Slt2. Heat stress tolerance in mutants (8386320). Phosphorylation of Slt2 during stress or hyperactive Bck1 and Pck1 alleles (10625705)
142	Mkk1_[KD]_P+_Slt2_[(T190)]	!	Mkk1_[(S377)]-{P}	8386320, 10625705	Epistasis experiments indicate Mkk1 acting between Bck1 and Slt2. Heat stress tolerance in mutants(8386320). Phosphorylation of Slt2 during stress or hyperactive Bck1 and Pck1 alleles (10625705)
143	Mkk1_[KD]_P+_Slt2_[(Y192)]	!	Mkk1_[(S377)]-{P}	8386320, 10625705	Epistasis experiments indicate Mkk1 acting between Bck1 and Slt2. Heat stress tolerance in mutants(8386320). Phosphorylation of Slt2 during stress or hyperactive Bck1 and Pck1 alleles (10625705)
144	Mkk2_[KD]_P+_Slt2_[(T190)]	!	Mkk2_[(S370)]-{P}	8386320, 10625705	Epistasis experiments indicate Mkk2 acting between Bck1 and Slt2. Heat stress tolerance in mutants (8386320). Phosphorylation of Slt2 during stress or hyperactive Bck1 and Pck1 alleles (10625705)
145	Mkk2_[KD]_P+_Slt2_[(Y192)]	!	Mkk2_[(S370)]-{P}	8386320, 10625705	Epistasis experiments indicate Mkk2 acting between Bck1 and Slt2. Heat stress tolerance in mutants (8386320). Phosphorylation of Slt2 during stress or hyperactive Bck1 and Pck1 alleles (10625705)
146	Mkk1_[KD]_P+_Slt2_[(T190)]	!	Mkk1_[(T381)]-{P}	8386320, 10625705	Epistasis experiments indicate Mkk1 acting between Bck1 and Slt2. Heat stress tolerance in mutants(8386320). Phosphorylation of Slt2 during stress or hyperactive Bck1 and Pck1 alleles (10625705)
147	Mkk1_[KD]_P+_Slt2_[(Y192)]	!	Mkk1_[(T381)]-{P}	8386320, 10625705	Epistasis experiments indicate Mkk1 acting between Bck1 and Slt2. Heat stress tolerance in mutants(8386320). Phosphorylation of Slt2 during stress or hyperactive Bck1 and Pck1 alleles (10625705)
148	Mkk2_[KD]_P+_Slt2_[(T190)]	!	Mkk2_[(T374)]-{P}	8386320, 10625705	Epistasis experiments indicate Mkk2 acting between Bck1 and Slt2. Heat stress tolerance in mutants (8386320). Phosphorylation of Slt2 during stress or hyperactive Bck1 and Pck1 alleles (10625705)
149	Mkk2_[KD]_P+_Slt2_[(Y192)]	!	Mkk2_[(T374)]-{P}	8386320, 10625705	Epistasis experiments indicate Mkk2 acting between Bck1 and Slt2. Heat stress tolerance in mutants (8386320). Phosphorylation of Slt2 during stress or hyperactive Bck1 and Pck1 alleles (10625705)
150	Mkk1_[KD]_P+_Slt2_[(T190)]	!	Mkk1_[n]--Slt2_[n]	8386320, 10625705	Epistasis experiments indicate Mkk1 acting between Bck1 and Slt2. Heat stress tolerance in mutants(8386320). Phosphorylation of Slt2 during stress or hyperactive Bck1 and Pck1 alleles (10625705)
151	Mkk1_[KD]_P+_Slt2_[(Y192)]	!	Mkk1_[n]--Slt2_[n]	8386320, 10625705	Epistasis experiments indicate Mkk1 acting between Bck1 and Slt2. Heat stress tolerance in mutants(8386320). Phosphorylation of Slt2 during stress or hyperactive Bck1 and Pck1 alleles (10625705)
152	Mkk2_[KD]_P+_Slt2_[(T190)]	!	Mkk2_[n]--Slt2_[n]	8386320, 10625705	Epistasis experiments indicate Mkk2 acting between Bck1 and Slt2. Heat stress tolerance in mutants (8386320). Phosphorylation of Slt2 during stress or hyperactive Bck1 and Pck1 alleles (10625705)
153	Mkk2_[KD]_P+_Slt2_[(Y192)]	!	Mkk2_[n]--Slt2_[n]	8386320, 10625705	Epistasis experiments indicate Mkk2 acting between Bck1 and Slt2. Heat stress tolerance in mutants (8386320). Phosphorylation of Slt2 during stress or hyperactive Bck1 and Pck1 alleles (10625705)
154	Msg5_[PD]_P-_Slt2_[(T190)]	!	Msg5_[n]--Slt2_[n]	14703512	in vitro dephosphorylation
155	Msg5_[PD]_P-_Slt2_[(Y192)]	!	Msg5_[n]--Slt2_[n]	14703512	in vitro dephosphorylation
156	Sdp1_[PD]_P-_Slt2_[(T190)]	!	Sdp1--Slt2	11923319	In vitro dephosphorylation
157	Sdp1_[PD]_P-_Slt2_[(Y192)]	!	Sdp1--Slt2	11923319	In vitro dephosphorylation
158	Slt2_[KD]_P+_Msg5	!	Slt2_[(T190)]-{P}	14703512, 7628692	Reaction shown using in vitro kinase assay. Allthough not showb for this particular reaction, dependency on Slt2 activation-loop phosphorylation for Slt2 kinase activity is shown in 7628692.
159	Slt2_[KD]_P+_Rom2	!	Slt2_[(T190)]-{P}	19564916, 7628692	Reaction shown using in vitro kinase assay. Allthough not showb for this particular reaction, dependency on Slt2 activation-loop phosphorylation for Slt2 kinase activity is shown in 7628692.
160	Slt2_[KD]_P+_Rlm1_[c(S427)]	!	Slt2_[(T190)]-{P}	9111331, 12410835, 7628692	Reaction shown using in vitro kinase assay. Allthough not showb for this particular reaction, dependency on Slt2 activation-loop phosphorylation for Slt2 kinase activity is shown in 7628692.
161	Slt2_[KD]_P+_Rlm1_[c(T439)]	!	Slt2_[(T190)]-{P}	9111331, 7628692	Reaction shown using in vitro kinase assay. Allthough not showb for this particular reaction, dependency on Slt2 activation-loop phosphorylation for Slt2 kinase activity is shown in 7628692.
162	Slt2_[KD]_P+_Swi4	!	Slt2_[(T190)]-{P}	9065400, 7628692	Reaction shown using in vitro kinase assay. Allthough not showb for this particular reaction, dependency on Slt2 activation-loop phosphorylation for Slt2 kinase activity is shown in 7628692.
163	Slt2_[KD]_P+_Swi6_[(S238)]	!	Slt2_[(T190)]-{P}	9065400, 20219973, 7628692	Reaction shown using in vitro kinase assay. Allthough not showb for this particular reaction, dependency on Slt2 activation-loop phosphorylation for Slt2 kinase activity is shown in 7628692.
164	Slt2_[KD]_P+_Sir3_[(S275)]	!	Slt2_[(T190)]-{P}	12504006, 7628692	Reaction shown using in vitro kinase assay. Allthough not showb for this particular reaction, dependency on Slt2 activation-loop phosphorylation for Slt2 kinase activity is shown in 7628692.
165	Slt2_[KD]_P+_Sir3_[(S282)]	!	Slt2_[(T190)]-{P}	12504006, 7628692	Reaction shown using in vitro kinase assay. Allthough not showb for this particular reaction, dependency on Slt2 activation-loop phosphorylation for Slt2 kinase activity is shown in 7628692.
166	Slt2_[KD]_P+_Sir3_[(S289)]	!	Slt2_[(T190)]-{P}	12504006, 7628692	Reaction shown using in vitro kinase assay. Allthough not showb for this particular reaction, dependency on Slt2 activation-loop phosphorylation for Slt2 kinase activity is shown in 7628692.
167	Slt2_[KD]_P+_Sir3_[(S295)]	!	Slt2_[(T190)]-{P}	12504006, 7628692	Reaction shown using in vitro kinase assay. Allthough not showb for this particular reaction, dependency on Slt2 activation-loop phosphorylation for Slt2 kinase activity is shown in 7628692.
168	Slt2_[KD]_P+_Msg5	!	Slt2_[(Y192)]-{P}	14703512, 7628692	Reaction shown using in vitro kinase assay. Allthough not showb for this particular reaction, dependency on Slt2 activation-loop phosphorylation for Slt2 kinase activity is shown in 7628692.
169	Slt2_[KD]_P+_Rom2	!	Slt2_[(Y192)]-{P}	19564916, 7628692	Reaction shown using in vitro kinase assay. Allthough not showb for this particular reaction, dependency on Slt2 activation-loop phosphorylation for Slt2 kinase activity is shown in 7628692.
170	Slt2_[KD]_P+_Rlm1_[c(S427)]	!	Slt2_[(Y192)]-{P}	9111331, 12410835, 7628692	Reaction shown using in vitro kinase assay. Allthough not showb for this particular reaction, dependency on Slt2 activation-loop phosphorylation for Slt2 kinase activity is shown in 7628692.
171	Slt2_[KD]_P+_Rlm1_[c(T439)]	!	Slt2_[(Y192)]-{P}	9111331, 7628692	Reaction shown using in vitro kinase assay. Allthough not showb for this particular reaction, dependency on Slt2 activation-loop phosphorylation for Slt2 kinase activity is shown in 7628692.
172	Slt2_[KD]_P+_Swi4	!	Slt2_[(Y192)]-{P}	9065400, 7628692	Reaction shown using in vitro kinase assay. Allthough not showb for this particular reaction, dependency on Slt2 activation-loop phosphorylation for Slt2 kinase activity is shown in 7628692.
173	Slt2_[KD]_P+_Swi6_[(S238)]	!	Slt2_[(Y192)]-{P}	9065400, 20219973, 7628692	Reaction shown using in vitro kinase assay. Allthough not showb for this particular reaction, dependency on Slt2 activation-loop phosphorylation for Slt2 kinase activity is shown in 7628692.
174	Slt2_[KD]_P+_Sir3_[(S275)]	!	Slt2_[(Y192)]-{P}	12504006, 7628692	Reaction shown using in vitro kinase assay. Allthough not showb for this particular reaction, dependency on Slt2 activation-loop phosphorylation for Slt2 kinase activity is shown in 7628692.
175	Slt2_[KD]_P+_Sir3_[(S282)]	!	Slt2_[(Y192)]-{P}	12504006, 7628692	Reaction shown using in vitro kinase assay. Allthough not showb for this particular reaction, dependency on Slt2 activation-loop phosphorylation for Slt2 kinase activity is shown in 7628692.
176	Slt2_[KD]_P+_Sir3_[(S289)]	!	Slt2_[(Y192)]-{P}	12504006, 7628692	Reaction shown using in vitro kinase assay. Allthough not showb for this particular reaction, dependency on Slt2 activation-loop phosphorylation for Slt2 kinase activity is shown in 7628692.
177	Slt2_[KD]_P+_Sir3_[(S295)]	!	Slt2_[(Y192)]-{P}	12504006, 7628692	Reaction shown using in vitro kinase assay. Allthough not showb for this particular reaction, dependency on Slt2 activation-loop phosphorylation for Slt2 kinase activity is shown in 7628692.
178	Ptp2_[PD]_P-_Hog1_[(Y176)]	!	Hog1_[CD]--Ptp2	18212044, 10817757	Genetic. Prolonged in vivo phosphorylation with Hog1_[CD] binding mutants.
179	Ptp3_[PD]_P-_Hog1_[(Y176)]	!	Hog1_[CD]--Ptp3	10817757	Genetic. Prolonged in vivo phosphorylation with Hog1_[CD] binding mutants.
180	Ste3_GEF_Gpa1_[GnP]	!	MFa--Ste3_[Receptor]	2839507, 3022943, 3113739, 8702760, 9405353	Genetic. See comments.	Ste3 can functionally replace Ste2 in mating signalling but will instead react on a-factor instead of alpha-factor (3022943), thus supplying pheromone regulated GEF-activity in the same manner as is assigned for Ste2 based on (A)The mating signal is dependent on alpha-factor binding Ste2 (2839507, 3022943). (B) Gpa1 is the G-alpha-protein acting downstream of Ste2 (3113739) and regulates its beta…
181	Ste11_[KD]_P+_Pbs2_[AL(S514)]	!	Sho1_[CyT]--Ste11_[BD:Sho1]	16778768	Genetic. Sho1-Ste11 interaction needed for Sho1-dependent HOG-pathway activation. Constitutively Sho1-bound hyperactive-Ste11 activates pathway.
182	Ste11_[KD]_P+_Pbs2_[AL(T518)]	!	Sho1_[CyT]--Ste11_[BD:Sho1]	16778768	Genetic. Sho1-Ste11 interaction needed for Sho1-dependent HOG-pathway acativation. Constitutively Sho1-bound hyperactive-Ste11 activates pathway.
183	Ste11_[KD]_P+_Pbs2_[AL(S514)]	!	Pbs2_[RSD2/PR]--Sho1_[CyT/SH3]	7624781, 14668868	Genetic. Sho1-Pbs2 interaction needed for Sho1-dependent HOG-pathway acativation.
184	Ste11_[KD]_P+_Pbs2_[AL(T518)]	!	Pbs2_[RSD2/PR]--Sho1_[CyT/SH3]	7624781, 14668868	Genetic. Sho1-Pbs2 interaction needed for Sho1-dependent HOG-pathway acativation.
185	Far1_[n/RING-H2]_ppi_Ste4	x	Gpa1--Ste4_[BD:Gpa1]	7490290, 9822386,	Genetic. The binding of Far1 to Ste4 is necessary to recruit polarization in the correct direction for normal chemotropic shmoo formation. Since the pheromone receptor and its G-protein complex is the sensor of the direction, the interaction of Far1 and Ste4 recruiting polarization must be regulated via the G-protein i.e. the beta-gamma subunit dissociation.
186	Ste4_[BD:Ste5]_ppi_Ste5_[n/RING-H2]	x	Gpa1--Ste4_[BD:Gpa1]	9501067	Genetic. Ste5 is coprecipitated with Ste4 only after pheromone stimulation (which induce Gpa1-Ste4 dissociation).
187	Ste4_ppi_Ste20_[c]	x	Gpa1--Ste4_[BD:Gpa1]	9428767	Genetic. Ste4 is coprecipitated with Ste20 only after pheromone stimulation (which induce Gpa1-Ste4 dissociation).
188	Cdc24_ppi_Ste4	x	Gpa1--Ste4_[BD:Gpa1]	9428768, 10087263	Genetic. The binding of Cdc24 to Ste4 is necessary to recruit polarization in the correct direction for normal chemotropic shmoo formation. Since the pheromone receptor and its G-protein complex is the sensor of the direction, the interaction of Cdc24 and Ste4 recruiting polarization must be regulated via the G-protein i.e. the beta-gamma subunit dissociation. The contribution by Far1 to this int…
189	Ssk22_[KD]_P+_Pbs2_[AL(S514)]	!	Ssk1--Ssk22	8183345, 7624781, 9482735, 18573873	Genetic. Presumed to be indirect effect. Activation of Ssk22 kinase activity is linked to Ssk22-Ssk1 interaction. The intermediate steps are presumed to be the same as for Ssk2.	Genetic. Deletion of ssk1 blocks the sln1 branch completely, which requires deletion of both Ssk2 and ssk22. Presumed to be indirect via relief of autoinhibition.
190	Ssk22_[KD]_P+_Pbs2_[AL(T518)]	!	Ssk1--Ssk22	8183345, 7624781, 9482735, 18573873	Genetic. Presumed to be indirect effect. Activation of Ssk22 kinase activity is linked to Ssk22-Ssk1 interaction. The intermediate steps are presumed to be the same as for Ssk2.	Genetic. Deletion of ssk1 blocks the sln1 branch completely, which requires deletion of both Ssk2 and ssk22. Presumed to be indirect via relief of autoinhibition.
191	Ptc1_[PD]_P-_Hog1_[(T174)]	!	<Pbs2-Nbp2-Ptc1>	14685261	Genetic. Loss of interaction increase in vivo Hog1 phosphorylation.
192	Rck2_AP_Rck2_[Ser]	!	Rck2_[c(S519)]-{P}	10805732	in vitro kinase assay
193	Sho1_[CyT]_ppi_Ste11_[BD:Sho1]	!	<Ste11^{M/50}>	16778768	Genetic. Forced tethering of hyperactive Ste11 to the membrane via membrane anchoraged Ste50 increases HOG-pathway siganlling (both basal and induced). The effect was comparable to Sho1 mutants with increased Ste50-Ste11 binding.
194	Ste20_[KD]_P+_Ste11_[CBD(S302)]	0	<FIL-signal>	8001818	Genetic. Deletion mutants demonstrates that the filamentation signal propagates via Ste20 and Ste11 into a MAPK pathway (Ste7, Kss1 and Ste12).
195	Ste20_[KD]_P+_Ste11_[CBD(S306)]	0	<FIL-signal>	8001818	Genetic. Deletion mutants demonstrates that the filamentation signal propagates via Ste20 and Ste11 into a MAPK pathway (Ste7, Kss1 and Ste12).
196	Ste20_[KD]_P+_Ste11_[CBD(T307)]	0	<FIL-signal>	8001818	Genetic. Deletion mutants demonstrates that the filamentation signal propagates via Ste20 and Ste11 into a MAPK pathway (Ste7, Kss1 and Ste12).
197	Dig1_ppi_Ste12_[c]	0	Dig2--Ste12_[n/DBD]	16782869	Reconstituted complex
198	Dig1_ppi_Ste12_[c]	0	Kss1--Ste12	9744865, 9860980	Genetic. Presence of unphosphorylated Kss1 (which can bind Ste12) is needed for efficient Dig1 mediated repression of Ste12 transcriptional activation.
199	Dig1_ppi_Ste12_[c]	0	Fus3--Ste12	11054817, 9860980	Genetic. Presence of unphosphorylated Kss1 or Fus3 is needed for repression of basal signal fromboth WT and hyperactivation mutants of Ste12. Fus3 seems to be less important than Kss1.
200	Dig2_ppi_Ste12_[n/DBD]	0	Dig1--Ste12_[c]	16782869	Reconstituted complex
201	Ste12_[n/DB]_ppi_Tec1	x	Dig2--Ste12_[n/DBD]	16782869	Reconstituted complex. Dig2 and Tec1 compete for the same binding site in Ste12.	Dig2 and Tec1 compete for the same binding site in Ste12. Tec1 will outcompete Dig2.
202	Dig2_ppi_Ste12_[n/DBD]	x	Ste12_[n/DB]--Tec1	16782869	Reconstituted complex. Dig2 and Tec1 compete for the same binding site in Ste12	Dig2 and Tec1 compete for the same binding site in Ste12. Tec1 will outcompete Dig2.
203	Kss1_ppi_Ste12	x	Kss1_[(T183)]-{P}	9744865	CoIP
204	Kss1_ppi_Ste12	x	Kss1_[(Y185)]-{P}	9744865	CoIP
205	Fus3_ppi_Ste12	x	Fus3_[(T180)]-{P}	9094309	CoIP. Fus3 does not coprecipitate Ste12 in lysates from cells activated with pheromone.
206	Fus3_ppi_Ste12	x	Fus3_[(Y182)]-{P}	9094309	CoIP. Fus3 does not coprecipitate Ste12 in lysates from cells activated with pheromone.
207	Fus3_ppi_Ste12	!	Dig1--Ste12_[c]	9094309	CoIP. Fus3 does not coprecipitate Ste12 in lysates from dig1delta cells.
208	[PRE-transcription]	x	Dig1--Ste12_[c]	8918885, 9094309	Genetic. Strong increase of basal signalling in dig1-delta+dig2-delta cells. Decreased induction in cells overexpressing Dig1.
209	[PRE-transcription]	x	Dig2--Ste12_[n/DBD]	8918885, 9094309	Genetic. Strong increase of basal signalling in dig1-delta+dig2-delta cells.
210	[PRE-transcription]	!	Ste12_[n/HTH]--PRE	1903837	Genetic. Ste12 binding PRE motif is necessary for PRE-driven transcription.
211	[TCS-Tec1-transcription]	!	Tec1_[n/TEA]--TCS	20118212	Genetic. Block of transcription when TCS-Tec1 interaction is blocked.
212	[TCS-Tec1-Ste12-transcription]	!	Tec1_[n/TEA]--TCS	9036858	Genetic. Competitor analysis, block of transcription when TCS-Tec1 interaction is blocked.
213	[TCS-Tec1-Ste12-transcription]	x	Dig1--Ste12_[c]	16782869	Genetic. Strong increase of basal signalling in dig1-delta cells.
214	SCF_Ub+_Tec1	!	Cdc4_[WD40]--Tec1_[CPD]	15620356, 19897738	Genetic. Pheromone induced Tec1 ubiquitination and degradation dependent on Cdc4-Tec1 binding and on Cdc34.
215	[SKO-transcription]	x	<SKO/R>	9858577, 10825197	Genetic. Tethering of Sko1 to promoters is transcriptionally repressing in a Cyc8-Tup1 dependent manner.
216	Sko1_[n]_ppi_Tup1	x	Sko1_[n(S108)]-{P}	11230135	CoIP
217	Sko1_[n]_ppi_Tup1	x	Sko1_[n(S113)]-{P}	11230135	CoIP
218	Sko1_[n]_ppi_Tup1	x	Sko1_[n(S126)]-{P}	11230135	CoIP
219	Slt2_[DB]_ppi_Swi4_[c]	!	Slt2_[(T190)]-{P}	18268013	CoIP. Loss of binding to Swi4 in double mutant Slt2-T190A+Y192F.	Only the Y192 seems to be needed for FKS2 promoter activation in the pseudokinase paralog Mlp1.
220	Slt2_[DB]_ppi_Swi4_[c]	!	Slt2_[(Y192)]-{P}	18268013	CoIP. Loss of binding to Swi4 in double mutant Slt2-T190A+Y192F.	Only the Y192 seems to be needed for FKS2 promoter activation in the pseudokinase paralog Mlp1.
221	[SBF(FKS2)-transcription]	!	Swi4--SCBFKS2	18268013	Genetic. Loss of reporter transcription when using mutated SCB-site.
222	[SBF(FKS2)-transcription]	!	Slt2_[DB]--Swi4_[c]	18268013, 19805511	Genetic. Slt2-Swi4 interaction needed for transcription(FKS2-reporter) and DNA-binding (ChIP).
223	[SBF(FKS2)-transcription]	!	Swi4_[c]--Swi6_[c]	18268013	Genetic. Swi6 needed for transcriptional activation.
224	[SBF(FKS2)-transcription]	x	Swi6_[(S238)]-{P}	20219973	Indirect effect due to localization. Phosphorylation of the S238 within the Swi6 nuclear localization signal sequence NLS2 is shown to decrease nuclear localization of Swi6 and to decrease FKS2 transcription.
225	Swi4_BIND_SCBFKS2	!	Slt2_[DB]--Swi4_[c]	18268013	ChIP. Slt2 needed for Swi4-DNA[SCB/FKS2] interaction. Slt2 mutants unable to bind Swi4 do not display Swi4-DNA[SCB/FKS2] interaction.
226	[SBF(G1)-transcription]	!	Swi4--SCBG1	2649246, 1936990	Genetic. Swi4 dependence on transcription from SCB containing reporter.
227	Swi4_BIND_SCBG1	x	Slt2_[DB]--Swi4_[c]	18268013, 10490612, 8598209	Genetic. See comments.	Using mixed cell populations (all cell cycle phases included), a CLN2-lacZ reporter (SCB(G1) regulated) does not increase expression during heat-shock stress, whereas a FKS2-lacZ reporter (SCB(FKS2) regulated) does. This indicates the heat-shock induced Swi4-Slt2 complex does not induce expression of SCB(G1) regulated genes (PMID 18268013). Crude cell extracts from mixed cell populations (contain…
228	Swi4_[n]_ipi_Swi4_[c]	x	Swi4_[c]--Swi6_[c]	10490612	CoIP and gel retardation analysis. Swi6 is binding the Swi4 autoinhibitory c-terminal. Swi4 mutant lacking the C-terminal can bind DNA[SCB] constituitively and independently of Swi6.
229	Swi4_BIND_SCBG1	x	Swi4_[n]--Swi4_[c]	10490612	Gel retardation analysis. Constituitive binding in swi4_[c] mutant lacking autoinibitory domain. In trans inhibition of mutant constitutive binding by separate addition of autoinhibitory fragment.
230	Swi4_[n]_ipi_Swi4_[c]	x	Slt2_[DB]--Swi4_[c]	19805511	Binding of Slt2 to the autoinhibitory Swi4 c-terminal is needed for Swi4 DNA-binding and transcriptional activation. The Slt2-Swi4 binding is therefore presumed to release a possible Swi4-Swi4 autoinhibition.
231	Swi4_BIND_SCBFKS2	x	Swi4_[n]--Swi4_[c]	18268013, 10490612	ChIP. Swi4 does not bind [SCB/FKS2] on its own (i.e in Slt2-delta strain). Swi4-Swi4 autoinhibition has been shown for [SCB/G1] binding (10490612)
232	[HOT-transcription]	!	Hot1--Hot1Site	10722658	Genetic. Diminished transcription in hot1 deleted cells.
233	[HOT-transcription]	!	Hog1_[n]--Hot1_[m]	11336700, 12743037	Genetic. Hog1 and Hot1 are interdependent for promoter binding and recruitment of Pol-II.
234	[RLM-transcription]	!	Rlm1--Rlm1Site	9121433	Genetic. No transcription at Rlm1-regulated site with mutated non-Rlm1 binding sequence.
235	[SMP-transcription]	!	Smp1--Smp1Site	12482976	Genetic. Diminished transcription from STL1-promoter in smp1-delta cells.
236	[SMP-transcription]	!	Smp1_[(S348)]-{P}	12482976	Genetic. Phosphorylation site in Smp1 needed for transcriptional activation of STL1-reporter.
237	[SMP-transcription]	!	Smp1_[(S357)]-{P}	12482976	Genetic. Phosphorylation site in Smp1 needed for transcriptional activation of STL1-reporter.
238	[SMP-transcription]	!	Smp1_[(T365)]-{P}	12482976	Genetic. Phosphorylation site in Smp1 needed for transcriptional activation of STL1-reporter.
239	[SMP-transcription]	!	Smp1_[(S376)]-{P}	12482976	Genetic. Phosphorylation site in Smp1 needed for transcriptional activation of STL1-reporter.
240	Bck1_[KD]_P+_Mkk1_[(S377)]	x	Bck1_[n]--Bck1_[n]	1729597	Genetic. Indications of autoinhibitory regulation in Bck1-region N-terminal from kinase domain. Cluster of pkc1-delta supressor mutants found close to residues phosphorylated by PKC (presumed to be activating), T1119P, I1120K/T, G1146V, A1174P.
241	Bck1_[KD]_P+_Mkk1_[(T381)]	x	Bck1_[n]--Bck1_[n]	1729597	Genetic. Indications of autoinhibitory regulation in Bck1-region N-terminal from kinase domain. Cluster of pkc1-delta supressor mutants found close to residues phosphorylated by PKC (presumed to be activating), T1119P, I1120K/T, G1146V, A1174P.
242	Bck1_[KD]_P+_Mkk2_[(S370)]	x	Bck1_[n]--Bck1_[n]	1729597	Genetic. Indications of autoinhibitory regulation in Bck1-region N-terminal from kinase domain. Cluster of pkc1-delta supressor mutants found close to residues phosphorylated by PKC (presumed to be activating), T1119P, I1120K/T, G1146V, A1174P.
243	Bck1_[KD]_P+_Mkk2_[(T374)]	x	Bck1_[n]--Bck1_[n]	1729597	Genetic. Indications of autoinhibitory regulation in Bck1-region N-terminal from kinase domain. Cluster of pkc1-delta supressor mutants found close to residues phosphorylated by PKC (presumed to be activating), T1119P, I1120K/T, G1146V, A1174P.
244	Bck1_[n]_ppi_Bck1_[n]	x	Bck1_[(S939)]-{P}	1729597	Genetic. Indications of autoinhibitory regulation in Bck1-region N-terminal from kinase domain. Cluster of pkc1-delta supressor mutants found close to residue phosphorylated by PKC (presumed to be activating), T1119P, I1120K/T, G1146V, A1174P.	In addition to the Bck1_S939 site, T1119 and S1134 has been suggested to be phosphorylation regulated by Pkc1 based on PKC-recognition site sequence and phosphoprotein analysis (data not shown) PMID 7874200. Hyperactivating mutants has been found for T1119P, I1120K/T, G1146V, A1174P (PMID 1729597) further supporting this to be a regulated domain.
245	MFa_ppi_Ste3_[Receptor]	!	MFa	N/A		Reactants always required for reactions. Only included for display purposes, as they are external simuli (inputs).
246	MFalpha_ppi_Ste2_[Receptor]	!	MFalpha	N/A		Reactants always required for reactions. Only included for display purposes, as they are external simuli (inputs).
247	Cdc4_[WD40]_ppi_Tec1_[CPD]	!	Tec1_[(T276)]-{P}	19897738	Fluorescence anisotropy using Tec1-peptides. Genetic. Non-phosphorable Tec1-mutants are resistant to degradation.
248	Cdc4_[WD40]_ppi_Tec1_[CPD]	!	Tec1_[(T273)]-{P}	15620356, 19897738	Reconstituted complex. Fluorescence anisotropy using Tec1-peptides. Genetic. Non-phosphorable Tec1-mutants are resistant to degradation.
249	[TCS-Tec1-Ste12-transcription]	!	Ste12_[n/DB]--Tec1	16782869	Genetic. Preventing interaction between Ste12 and Tec1 blocks transcription.
250	Fus3_[KD]_P+_Tec1_[(T276)]	!	Fus3_[(T180)]-{P}	1628831, 8384702	In vitro kinase assay, WT and residue mutant. Neded of Fus3 activation.
251	Fus3_[KD]_P+_Tec1_[(T276)]	!	Fus3_[(Y182)]-{P}	1628831, 8384702	In vitro kinase assay, WT and residue mutant. Neded of Fus3 activation.
252	SCF_Ub+_Tec1	!	Cdc4--SCF	15620356, 19897738	Genetic. Pheromone induced Tec1 ubiquitination and degradation dependent on Cdc4, Cdc34.
253	[TCS-PRE-(FRE)-transcription]	!	Ste12_[n/HTH]--PRE	9036858	Genetic. Functional elements of both TCS and PRE are needed for normal expression.
254	[TCS-PRE-(FRE)-transcription]	!	Tec1_[n/TEA]--TCS	9036858	Genetic. Functional elements of both TCS and PRE are needed for normal expression.
255	[TCS-PRE-(FRE)-transcription]	x	Dig1--Ste12_[c]	16782869	Genetic. Strong increase of basal signalling in dig1-delta cells.
256	Hog1_[n]_ppi_Hot1_[m]	!	Hog1_[(T174)]-{P}	11336700, 12743037	Genetic. Interaction and recruitment to Hot1-regulated promoters dependent on Pbs2 mediated activation of Hog1. Required for nuclear localisaiton of Hog1, which, in turn, is required for interaction with Hot1 on the DNA
257	Hog1_[n]_ppi_Hot1_[m]	!	Hog1_[(Y176)]-{P}	11336700, 12743037	Genetic. Interaction and recruitment to Hot1-regulated promoters dependent on Pbs2 mediated activation of Hog1. Required for nuclear localisaiton of Hog1, which, in turn, is required for interaction with Hot1 on the DNA
258	Slt2_[DB]_ppi_Swi4_[c]	0	Swi4_[c]--Swi6_[c]	11533240	Reconstituted complex. Slt2-Swi4-Swi6 exists in a ternary complex.
259	Swi4_[c]_ppi_Swi6_[c]	0	Slt2_[DB]--Swi4_[c]	11533240	Reconstituted complex. Slt2-Swi4-Swi6 exists in a ternary complex.
260	Yps1_CUT_Msb2_[HMH/CD]	!	[NutrientDeprivation]	18591427	Genetic. Western blot of secreted Msb2 shows truncation in a Yps1 dependent manner. Nutrient-regulation is indirect via upregulation of Yps1 expression during Nutrient-depravation.	Nutrient-regulation is indirect via upregulation of Yps1 expression during Nutrient-depravation.
261	Msb2_[CyT]_ppi_Sho1_[CyT]	0	Msb2_[HMH/CD]-{Truncated}	18591427, 17627274	Genetic. Msb2 truncated in its extracellular Ser/Thr-rich domain (including Mucin domain) is hyperactivating both the HOG and Filamentation pathways in a Sho1 dependent manner.
262	Hkr1_[TMD]_ppi_Sho1_[TMD]	x	[Turgor]	17627274	Genetic. Hyperosmolarity activates Sho1 in a Hkr1 dependent manner. Hkr1-Sho1 protein-protein interaction needed for activation.	Unclear if turgor prevents binding or only change it. However, interaction is needed to transduce the response to hyperosmotic stress. Ecto-domains important for signal transduction.
263	Msb2_[TMD]_ppi_Sho1_[TMD]	x	[Turgor]	17627274	Genetic. Hyperosmolarity activates Sho1 in a Msb2 dependent manner. Msb2-Sho1 protein-protein interaction needed for activation.	Unclear if turgor prevents binding or only change it. However, interaction is needed to transduce the response to hyperosmotic stress. Ecto-domains important for signal transduction.
264	Msb2_[CyT]_ppi_Sho1_[CyT]	x	[Turgor]	17627274	Genetic. Hyperosmolarity activates Sho1 in a Msb2 dependent manner. Msb2-Sho1 protein-protein interaction needed for activation.	Unclear if turgor prevents binding or only change it. However, interaction is needed to transduce the response to hyperosmotic stress. Ecto-domains important for signal transduction.
265	Sho1_[CyT]_ppi_Ste11_[BD:Sho1]	!	Hkr1_[TMD]--Sho1_[TMD]	17627274, 16778768	Genetic. Hyperosmolarity activates Sho1 in a Hkr1 dependent manner. Hkr1-Sho1 protein-protein interaction needed for activation (ref 17627274). CoIP. Hyperactive mutants of Sho1 binds stronger to Ste11 (ref 16778768).	Unclear if turgor prevents binding or only change it. However, interaction is needed to transduce the response to hyperosmotic stress. Ecto-domains important for signal transduction.
266	Sho1_[CyT]_ppi_Ste11_[BD:Sho1]	!	Msb2_[TMD]--Sho1_[TMD]	17627274, 16778768	Genetic. Hyperosmolarity activates Sho1 in a Msb2 dependent manner. Msb2-Sho1 protein-protein interaction needed for activation (ref 17627274). CoIP. Hyperactive mutants of Sho1 binds stronger to Ste11 (ref 16778768).	Unclear if turgor prevents binding or only change it. However, interaction is needed to transduce the response to hyperosmotic stress. Ecto-domains important for signal transduction.
267	Sho1_[CyT]_ppi_Ste11_[BD:Sho1]	!	Msb2_[CyT]--Sho1_[CyT]	17627274, 16778768	Genetic. Hyperosmolarity activates Sho1 in a Msb2 dependent manner. Msb2-Sho1 protein-protein interaction needed for activation (ref 17627274). CoIP. Hyperactive mutants of Sho1 binds stronger to Ste11 (ref 16778768).	Unclear if turgor prevents binding or only change it. However, interaction is needed to transduce the response to hyperosmotic stress. Ecto-domains important for signal transduction.
268	Pbs2_[RSD2/PR]_ppi_Sho1_[CyT/SH3]	!	Hkr1_[TMD]--Sho1_[TMD]	17627274, 10980703	Genetic: Hyperosmolarity activates Sho1 in a Hkr1 dependent manner. Hkr1-Sho1 protein-protein interaction needed for activation (ref 17627274). Fluorescence microscopy: Pbs2-GFP is localized to polarized membrane areas (same as Sho1) during hyper-osmotic stress (turgor loss) in a Pbs2_[RSD2/PR]_ppi_Sho1_[CyT/SH3] dependent manner (ref 10980703).	Unclear if turgor prevents binding or only change it. However, interaction is needed to transduce the response to hyperosmotic stress. Ecto-domains important for signal transduction.
269	Pbs2_[RSD2/PR]_ppi_Sho1_[CyT/SH3]	!	Msb2_[TMD]--Sho1_[TMD]	17627274, 10980703	Genetic: Hyperosmolarity activates Sho1 in a Msb2 dependent manner. Msb2-Sho1 protein-protein interaction needed for activation (ref 17627274). Fluorescence microscopy: Pbs2-GFP is localized to polarized membrane areas (same as Sho1) during hyper-osmotic stress (turgor loss) in a Pbs2_[RSD2/PR]_ppi_Sho1_[CyT/SH3] dependent manner (ref 10980703).	Unclear if turgor prevents binding or only change it. However, interaction is needed to transduce the response to hyperosmotic stress. Ecto-domains important for signal transduction.
270	Pbs2_[RSD2/PR]_ppi_Sho1_[CyT/SH3]	!	Msb2_[CyT]--Sho1_[CyT]	17627274, 10980703	Genetic: Hyperosmolarity activates Sho1 in a Msb2 dependent manner. Msb2-Sho1 protein-protein interaction needed for activation (ref 17627274). Fluorescence microscopy: Pbs2-GFP is localized to polarized membrane areas (same as Sho1) during hyper-osmotic stress (turgor loss) in a Pbs2_[RSD2/PR]_ppi_Sho1_[CyT/SH3] dependent manner (ref 10980703).	Unclear if turgor prevents binding or only change it. However, interaction is needed to transduce the response to hyperosmotic stress. Ecto-domains important for signal transduction.
271	[RLM-transcription]	!	Rlm1_[c(S427)]-{P}	12410835	Genetic. S427A residue mutant shows impaired transcriptional acticity.	Rlm1 S427A and T439A mutations are additive. The regulatory mechanism is independent from the Rlm1-DNA binding.
272	[RLM-transcription]	!	Rlm1_[c(T439)]-{P}	12410835	Genetic. T439A residue mutant shows impaired transcriptional acticity.	Rlm1 S427A and T439A mutations are additive. The regulatory mechanism is independent from the Rlm1-DNA binding.
273	Cdc42_ppi_Ste50_[RA]	0	Cdc42_[GnP]-{P}	16428446	Affinity purification. Ste50 binds both Cdc42-GDP and Cdc42-GTP.
274	Hog1_[PBD-2]_ppi_Pbs2_[HBD-1]	!	Hog1_[CD]--Pbs2_[HBD-1]	18212044	CoIP. Detailed mutational study shows that binding-mutations in the Hog1_[CD] domain, severily impairs the Hog1_[PBD-2]-Pbs2_[HBD-1] binding. Further, deletion of the Hog1_[CD] domain displays normal Hog1_[PBD-2]-Pbs2_[HBD-1] binding, indicating that the Hog1_[PBD-2] domain might be in a "locked" conformation unless Pbs2 binds to the Hog1_[CD] domain.
275	Hog1_[CD]_ppi_Ptp2	!	Hog1_[(Y176)]-{P}	18212044	CoIP. Phosphatase-impaired ptp2 mutant bindsstronger to Hog1_Y176-p.
276	Fus3_[n]_ppi_Gpa1_[n]	!	Gpa1_[GnP]-{P}	12029138	CoIP. GTP-bound Gpa1 increases binding.
277	Fus3_[n]_ppi_Gpa1_[n]	!	Fus3_[(T180)]-{P}	12029138	CoIP. activated Fus3 increases binding. Phosphatase treatment of Fus3 decreases binding.
278	Fus3_[n]_ppi_Gpa1_[n]	!	Fus3_[(Y182)]-{P}	12029138	CoIP. activated Fus3 increases binding. Phosphatase treatment of Fus3 decreases binding.
279	Fus3_[CD]_ppi_Ptp3_[CH2]	0	Fus3_[(Y182)]-{P}	10557209	CoIP. Binding is not affected by Y182F mutation or pheromone treatment.
280	Ste5_[BD:Ste5]_ppi_Ste5_[BD:Ste5]	!	Ste4_[BD:Ste5]--Ste5_[n/RING-H2]	9311911	Genetic. Artificial dimerisation domain (GST) restores mating in RING-H2 mutants which cannot bind Ste4 (or mate)
281	Far1_[n/RING-H2]_ppi_Ste4	0	Cdc24--Ste4	10087263	Ternary Far1-Cdc24-Ste4 comlex shown using reconstituted complexes.
282	Cdc24_ppi_Ste4	0	Far1_[n/RING-H2]--Ste4	10087263	Ternary Far1-Cdc24-Ste4 comlex shown using reconstituted complexes.
283	<Ste11^{M/5}>	AND	Ste5_[MEKK]--Ste11	N/A	N/A	N/A
284	<Ste11^{M/5}>	AND	<Ste5^{M}>	N/A	N/A	N/A
285	<Ste5^{M}>	AND	Ste4_[BD:Ste5]--Ste5_[n/RING-H2]	N/A	N/A	N/A
286	<Ste5^{M}>	AND	Ste4--Ste18	N/A	N/A	N/A
287	<Cdc24^{M}>	OR	<Cdc24^{M/4}>	N/A	N/A	N/A
288	<Cdc24^{M}>	OR	<Cdc24^{M/F}>	N/A	N/A	N/A
289	<Cdc24^{M}>	OR	[START]	N/A	N/A	N/A
290	<Cdc24^{M/4}>	AND	Cdc24--Ste4	N/A	N/A	N/A
291	<Cdc24^{M/4}>	AND	Ste4--Ste18	N/A	N/A	N/A
292	<Cdc24^{M/F}>	AND	Cdc24--Far1_[c]	N/A	N/A	N/A
293	<Cdc24^{M/F}>	AND	<Far1^{M}>	N/A	N/A	N/A
294	<Pbs2-Nbp2-Ptc1>	AND	Nbp2_[SH3]--Pbs2_[SIM2]	N/A	N/A	N/A
295	<Pbs2-Nbp2-Ptc1>	AND	Nbp2_[n]--Ptc1	N/A	N/A	N/A
296	<Far1^{M}>	AND	Far1_[n/RING-H2]--Ste4	N/A	N/A	N/A
297	<Far1^{M}>	AND	Ste4--Ste18	N/A	N/A	N/A
298	<Ste11^{M}>	OR	Sho1_[CyT]--Ste11_[BD:Sho1]	N/A	N/A	N/A
299	<Ste11^{M}>	OR	<Ste11^{M/5}>	N/A	N/A	N/A
300	<Ste11^{M/50}>	AND	Opy2_[BD:Ste50]--Ste50_[RA]	N/A	N/A	N/A
301	<Ste11^{M/50}>	AND	Ste11_[SAM]--Ste50_[SAM]	N/A	N/A	N/A
302	<FIL-signal>	AND	Cdc42--Msb2_[CyT]	N/A	N/A	N/A
303	<FIL-signal>	AND	Msb2_[CyT]--Sho1_[CyT]	N/A	N/A	N/A
304	<SKO/R>	AND	Sko1_[bZIP]--CRE	N/A	N/A	N/A
305	<SKO/R>	AND	Sko1_[n]--Tup1	N/A	N/A	N/A
306	<SKO/R>	AND	Cyc8_[TPR1-3]--Tup1_[n]	N/A	N/A	N/A
307	<Ste7-5-5-11>	AND	Ste5_[MEKK]--Ste11	N/A	N/A	N/A
308	<Ste7-5-5-11>	AND	Ste5_[MEK]--Ste7	N/A	N/A	N/A
309	<Ste7-5-5-11>	AND	Ste5_[BD:Ste5]--Ste5_[BD:Ste5]	N/A	N/A	N/A
310	<STE11-7>	OR	Ste7--Ste11	N/A	N/A	N/A
311	<STE11-7>	OR	<Ste7-5-5-11>	N/A	N/A	N/A
312	<Ssk1Ssk2>	AND	Ssk1_[BD:Ssk1]--Ssk1_[BD:Ssk1]	N/A	N/A	N/A
313	<Ssk1Ssk2>	AND	Ssk1_[RR]--Ssk2_[BD:Ssk1]	N/A	N/A	N/A
314	Rom2_[DH]_GEF_Rho1_[GnP]	!	[Turgor]			To make PKC pathway turgor dependent
315	Tus1_[DH]_GEF_Rho1_[GnP]	!	[Turgor]			To make PKC pathway turgor dependent
316	Rom1_[DH]_GEF_Rho1_[GnP]	!	[Turgor]			To make PKC pathway turgor dependent
317	Bar1_[PepD]_DEG_MFalpha_[(L6-K7)]	!	[PRE-transcription]			Bar1-induction
318	ukProtease1_DEG_Tec1	!	Tec1-{Ub}			Added for mating induced Tec1-deg

## Sheet: (IV) Reaction definition
Reaction	CategoryType	Category	SubclassID	Subclass	Modifier or Boundary	ReactionTypeID	ReactionType	ReactionName	Reversibility	Directionality	SourceState[Component]	SourceState[Modification]	ProductState[Component]	ProductState[Modification]	coSubstrate(s)	coProduct(s)	Comments
P+	1	Covalent Modification	1.1	(De)Phosphorylation	P	1.1.1	P+	phosphorylation	irreversible	unidirectional	N/A	N/A	ComponentB	-{P}	ATP	ADP
P-	1	Covalent Modification	1.1	(De)Phosphorylation	P	1.1.2	P-	dephosphorylation	irreversible	unidirectional	ComponentB	-{P}	N/A	N/A	N/A	Pi
AP	1	Covalent Modification	1.1	(De)Phosphorylation	P	1.1.3	AP	Autophosphorylation	irreversible	unidirectional	N/A	N/A	ComponentB	-{P}	ATP	ADP
PT	1	Covalent Modification	1.1	(De)Phosphorylation	P	1.1.4	PT	Phosphotransfer	irreversible	bidirectional	ComponentA	-{P}	ComponentB	-{P}	N/A	N/A
GEF	1	Covalent Modification	1.2	GTP/GDP hydrolysis/exchange	P	1.2.1	GEF	Guanine Nucleotide Exchange	irreversible	unidirectional	N/A	N/A	ComponentB	-{P}	GTP	GDP	*G-proteins are assumed to bind GDP in their "basic" state. Exchange to GTP is denoted with the additional -{Pi}, which constitute the difference between the nucleotides.
GAP	1	Covalent Modification	1.2	GTP/GDP hydrolysis/exchange	P	1.2.2	GAP	GTPase Activation	irreversible	unidirectional	ComponentB	-{P}	N/A	N/A	N/A	Pi	*G-proteins are assumed to bind GDP in their "basic" state. Exchange to GTP is denoted with the additional -{Pi}, which constitute the difference between the nucleotides.
Ub+	1	Covalent Modification	1.3	(De)Ubiquitination	Ub	1.3.1	Ub+	Ubiquitination	irreversible	unidirectional	N/A	N/A	ComponentB	-{Ub}	Ubiquitin, ATP	ADP, Pi
CUT	1	Covalent Modification	1.4	Proteolytic processing	Truncated	1.4	CUT	Proteolytic cleaveage	irreversible	unidirectional	N/A	N/A	ComponentB	-{Truncated}	N/A	N/A
ppi	2	Association	2.1	ppi	N/A	2.1.1	ppi	protein-protein interaction	reversible	nondirectional	N/A	N/A	ComponentA	--ComponentB	N/A	N/A
ipi	2	Association	2.1	ipi		2.1.2	ipi	intra-protein interaction	reversible	nondirectional	N/A	N/A	ComponentA	--ComponentB	N/A	N/A	*Self interaction
i	2	Association	2.2	i	N/A	2.2	i	interaction (non-proteins)	reversible	nondirectional	N/A	N/A	ComponentA	--ComponentB	N/A	N/A
BIND	2	Association	2.3	BIND	N/A	2.3	BIND	Binding to DNA	reversible	nondirectional	N/A	N/A	ComponentA	--ComponentB	N/A	N/A
TRSC	3	Synthesis/Degradation	3.1	TRSC	N/A	3.1	TRSC	Transcription	irreversible	unidirectional	N/A	N/A	ComponentB-mRNA	N/A	NTP	?
TRSL	3	Synthesis/Degradation	3.2	TRSL	N/A	3.2	TRSL	Translation	irreversible	unidirectional	N/A	N/A	ComponentB	N/A	AA, ATP	?
DEG	3	Synthesis/Degradation	3.3	DEG	N/A	3.3	DEG	Degradation	irreversible	unidirectional	ComponentB	N/A	N/A	N/A	?	?
NIMP	4	Relocalisation	4.1	Protein Translocation	Cytoplasm, Nucleus	4.1.1	NIMP	Nuclear import	irreversible	unidirectional	ComponentB	-{Cytoplasm}	ComponentB	-{Nucleus}	N/A	N/A
NEXP	4	Relocalisation	4.1	Protein Translocation	Nucleus, Cytoplasm	4.1.2	NEXP	Nuclear export	irreversible	unidirectional	ComponentB	-{Nucleus}	ComponentB	-{Cytoplasm}	N/A	N/A
TrnsComCom	4	Relocalisation	4.2	Active transport	CompartmentA, CompartmentB		TrnsComCom		irreversible	unidirectional	ComponentB	-{CompartmentA}	ComponentB	-{CompartmentB}	?	?	Template active transport
TrnsCytExt	4	Relocalisation	4.2	Active transport	Cytoplasm, Extracellular	4.2.1	TrnsCytExt	Plasma membrane Cyt-˃Ext ATPase pump	irreversible	unidirectional	ComponentB	-{Cytoplasm}	ComponentB	-{Extracellular}	ATP	ADP, Pi
TrnsCytVac	4	Relocalisation	4.2	Active transport	Cytoplasm, Vacuole	4.2.2	TrnsCytVac	Vacuolar Cyt-˃Vac ATPase pump	irreversible	unidirectional	ComponentB	-{Cytoplasm}	ComponentB	-{Vacuole}	ATP	ADP, Pi
SymComCom	4	Relocalisation	4.3	Symport	CompartmentA, CompartmentB		SymComCom		reversible	unidirectional	ComponentB, ComponentB	-{CompartmentA}, -{CompartmentA}	ComponentB, ComponentB	-{CompartmentB}, -{CompartmentB}	N/A	N/A	Template symport	To be implemented
SymExtCyt	4	Relocalisation	4.3	Symport	Extracellular, Cytoplasm	4.3.1	SymExtCyt	Plasma membrane symporter	reversible	unidirectional	ComponentB, ComponentB	-{Extracellular}, -{Extracellular}	ComponentB, ComponentB	-{Cytoplasm}, -{Cytoplasm}	N/A	N/A		To be implemented
SymCytVac	4	Relocalisation	4.3	Symport	Cytoplasm, Vacuole	4.3.2	SymCytVac	Vacuolar membrane symporter	reversible	unidirectional	ComponentB, ComponentB	-{Cytoplasm}, -{Cytoplasm}	ComponentB, ComponentB	-{Vacuole}, -{Vacuole}	N/A	N/A		To be implemented
SymCytMit	4	Relocalisation	4.3	Symport	Cytoplasm, Mitochondria	4.3.3	SymCytMit	Mitochondrial membrane symporter	reversible	unidirectional	ComponentB, ComponentB	-{Cytoplasm}, -{Cytoplasm}	ComponentB, ComponentB	-{Mitochondria}, -{Mitochondria}	N/A	N/A		To be implemented
SymCytEnd	4	Relocalisation	4.3	Symport	Cytoplasm, Endosome	4.3.4	SymCytEnd	Endosomal membrane symporter	reversible	unidirectional	ComponentB, ComponentB	-{Cytoplasm}, -{Cytoplasm}	ComponentB, ComponentB	-{Endosome}, -{Endosome}	N/A	N/A		To be implemented
APComCom	4	Relocalisation	4.4	Antiport	CompartmentA, CompartmentB		APComCom		reversible	unidirectional	ComponentB, ComponentB	-{CompartmentA}, -{CompartmentB}	ComponentB, ComponentB	-{CompartmentB}, -{CompartmentA}	N/A	N/A	Template antiport	To be implemented
APExtCyt	4	Relocalisation	4.4	Antiport	Extracellular, Cytoplasm	4.4.1	APExtCyt	Plasma membrane antiporter	reversible	unidirectional	ComponentB, ComponentB	-{Extracellular}, -{Cytoplasm}	ComponentB, ComponentB	-{Cytoplasm}, -{Extracellular}	N/A	N/A
APCytVac	4	Relocalisation	4.4	Antiport	Cytoplasm, Vacuole	4.4.2	APCytVac	Vacuolar membrane antiporter	reversible	unidirectional	ComponentB, ComponentB	-{Cytoplasm}, -{Vacuole}	ComponentB, ComponentB	-{Vacuole}, -{Cytoplasm}	N/A	N/A
APCytMit	4	Relocalisation	4.4	Antiport	Cytoplasm, Mitochondria	4.4.3	APCytMit	Mitochondrial membrane antiporter	reversible	unidirectional	ComponentB, ComponentB	-{Cytoplasm}, -{Mitochondria}	ComponentB, ComponentB	-{Mitochondria}, -{Cytoplasm}	N/A	N/A
APCytEnd	4	Relocalisation	4.4	Antiport	Cytoplasm, Endosome	4.4.4	APCytEnd	Endosomal membrane antiporter	reversible	unidirectional	ComponentB, ComponentB	-{Cytoplasm}, -{Endosome}	ComponentB, ComponentB	-{Endosome}, -{Cytoplasm}	N/A	N/A
FDComCom	4	Relocalisation	4.5	Facilitated diffusion	CompartmentA, CompartmentB		FDComCom		reversible	unidirectional	ComponentB	-{CompartmentA}	ComponentB	-{CompartmentB}	N/A	N/A	Template facilitated diffusion
FDExtCyt	4	Relocalisation	4.5	Facilitated diffusion	Extracellular, Cytoplasm	4.5.1	FDExtCyt	Plasma membrane channel	reversible	unidirectional	ComponentB	-{Extracellular}	ComponentB	-{Cytoplasm}	N/A	N/A
FDCytVac	4	Relocalisation	4.5	Facilitated diffusion	Cytoplasm, Vacuole	4.5.2	FDCytVac	Vacuolar membrane channel	reversible	unidirectional	ComponentB	-{Cytoplasm}	ComponentB	-{Vacuole}	N/A	N/A
FDCytMit	4	Relocalisation	4.5	Facilitated diffusion	Cytoplasm, Mitochondria	4.5.3	FDCytMit	Mitochondrial membrane channel	reversible	unidirectional	ComponentB	-{Cytoplasm}	ComponentB	-{Mitochondria}	N/A	N/A
FDCytEnd	4	Relocalisation	4.5	Facilitated diffusion	Cytoplasm, Endosome	4.5.4	FDCytEnd	Endosomal membrane channel	reversible	unidirectional	ComponentB	-{Cytoplasm}	ComponentB	-{Endosome}	N/A	N/A
M	5	Metabolic conversion	?	?	N/A	5	M	?	?	unidirectional	Substrates[List]	N/A	Products[List]	N/A	?	?		To be implemented
Mrev	5	Metabolic conversion	5.1	Reversible	N/A	5.1	Mrev	Reversible	revereible	unidirectional	Substrates[List]	N/A	Products[List]	N/A	?	?		To be implemented
Mirrev	5	Metabolic conversion	5.2	Irreversible	N/A	5.2	Mirrev	Irreversible	irreversible	unidirectional	Substrates[List]	N/A	Products[List]	N/A	?	?		To be implemented
Genetic evidence only (g_) or mapped from review paper (r_):
g_ppi	2	Association	2.1	ppi	N/A	2.1.1	ppi	protein-protein interaction	reversible	nondirectional	N/A	N/A	ComponentA	--ComponentB	N/A	N/A	0
g_P+	1	Covalent Modification	1.1	(De)Phosphorylation	P	1.1.1	P+	phosphorylation	irreversible	unidirectional	N/A	N/A	ComponentB	-{P}	ATP	ADP	0
g_P-	1	Covalent Modification	1.1	(De)Phosphorylation	P	1.1.2	P-	dephosphorylation	irreversible	unidirectional	ComponentB	-{P}	N/A	N/A	N/A	Pi	0
g_CUT	1	Covalent Modification	1.4	Proteolytic processing	Truncated	1.4	CUT	Proteolytic cleaveage	irreversible	unidirectional	N/A	N/A	ComponentB	-{Truncated}	N/A	N/A	0
g_GEF	1	Covalent Modification	1.2	GTP/GDP hydrolysis/exchange	P	1.2.1	GEF	Guanine Nucleotide Exchange	irreversible	unidirectional	N/A	N/A	ComponentB	-{P}	GTP	GDP	*G-proteins are assumed to bind GDP in their "basic" state. Exchange to GTP is denoted with the additional -{Pi}, which constitute the difference between the nucleotides.

## Sheet: (V) Contingency Definitions
	Contingency
Contingencies:	!	Absolutely required
	K+	Positive effector
	0	No effect
	K-	Negative effector
	x	Absolutely inhibitory
	?	Unknown
Boolean operators:	AND	Used when several states are required for a certain effect (Intersection of states)
	OR	Used when severak states can give an effect individually (Union of states)

## Sheet: (VI) ORF IDs S. cerevisiae
YAL001C	TFC3	YAL001C	Tfc3
YAL002W	VPS8	YAL002W	Vps8
YAL003W	EFB1	YAL003W	Efb1
YAL004W		YAL004W	YAL004W
YAL005C	SSA1	YAL005C	Ssa1
YAL007C	ERP2	YAL007C	Erp2
YAL008W	FUN14	YAL008W	Fun14
YAL009W	SPO7	YAL009W	Spo7
YAL010C	MDM10	YAL010C	Mdm10
YAL011W	SWC3	YAL011W	Swc3
YAL012W	CYS3	YAL012W	Cys3
YAL013W	DEP1	YAL013W	Dep1
YAL014C	SYN8	YAL014C	Syn8
YAL015C	NTG1	YAL015C	Ntg1
YAL016C-A		YAL016C-A	YAL016C-A
YAL016C-B		YAL016C-B	YAL016C-B
YAL016W	TPD3	YAL016W	Tpd3
YAL017W	PSK1	YAL017W	Psk1
YAL018C		YAL018C	YAL018C
YAL019W	FUN30	YAL019W	Fun30
YAL019W-A		YAL019W-A	YAL019W-A
YAL020C	ATS1	YAL020C	Ats1
YAL021C	CCR4	YAL021C	Ccr4
YAL022C	FUN26	YAL022C	Fun26
YAL023C	PMT2	YAL023C	Pmt2
YAL024C	LTE1	YAL024C	Lte1
YAL025C	MAK16	YAL025C	Mak16
YAL026C	DRS2	YAL026C	Drs2
YAL026C-A		YAL026C-A	YAL026C-A
YAL027W	SAW1	YAL027W	Saw1
YAL028W	FRT2	YAL028W	Frt2
YAL029C	MYO4	YAL029C	Myo4
YAL030W	SNC1	YAL030W	Snc1
YAL031C	GIP4	YAL031C	Gip4
YAL031W-A		YAL031W-A	YAL031W-A
YAL032C	PRP45	YAL032C	Prp45
YAL033W	POP5	YAL033W	Pop5
YAL034C	FUN19	YAL034C	Fun19
YAL034C-B		YAL034C-B	YAL034C-B
YAL034W-A	MTW1	YAL034W-A	Mtw1
YAL035W	FUN12	YAL035W	Fun12
YAL036C	RBG1	YAL036C	Rbg1
YAL037C-A		YAL037C-A	YAL037C-A
YAL037C-B		YAL037C-B	YAL037C-B
YAL037W		YAL037W	YAL037W
YAL038W	CDC19	YAL038W	Cdc19
YAL039C	CYC3	YAL039C	Cyc3
YAL040C	CLN3	YAL040C	Cln3
YAL041W	CDC24	YAL041W	Cdc24
YAL042C-A		YAL042C-A	YAL042C-A
YAL042W	ERV46	YAL042W	Erv46
YAL043C	PTA1	YAL043C	Pta1
YAL044C	GCV3	YAL044C	Gcv3
YAL044W-A		YAL044W-A	YAL044W-A
YAL045C		YAL045C	YAL045C
YAL046C	AIM1	YAL046C	Aim1
YAL047C	SPC72	YAL047C	Spc72
YAL047W-A		YAL047W-A	YAL047W-A
YAL048C	GEM1	YAL048C	Gem1
YAL049C	AIM2	YAL049C	Aim2
YAL051W	OAF1	YAL051W	Oaf1
YAL053W	FLC2	YAL053W	Flc2
YAL054C	ACS1	YAL054C	Acs1
YAL055W	PEX22	YAL055W	Pex22
YAL056C-A		YAL056C-A	YAL056C-A
YAL056W	GPB2	YAL056W	Gpb2
YAL058W	CNE1	YAL058W	Cne1
YAL059C-A		YAL059C-A	YAL059C-A
YAL059W	ECM1	YAL059W	Ecm1
YAL060W	BDH1	YAL060W	Bdh1
YAL061W	BDH2	YAL061W	Bdh2
YAL062W	GDH3	YAL062W	Gdh3
YAL063C	FLO9	YAL063C	Flo9
YAL063C-A		YAL063C-A	YAL063C-A
YAL064C-A		YAL064C-A	YAL064C-A
YAL064W		YAL064W	YAL064W
YAL064W-B		YAL064W-B	YAL064W-B
YAL065C		YAL065C	YAL065C
YAL066W		YAL066W	YAL066W
YAL067C	SEO1	YAL067C	Seo1
YAL067W-A		YAL067W-A	YAL067W-A
YAL068C	PAU8	YAL068C	Pau8
YAL068W-A		YAL068W-A	YAL068W-A
YAL069W		YAL069W	YAL069W
YALCdelta2		YALCdelta2	YALCdelta2
YALWdelta1		YALWdelta1	YALWdelta1
YAR002C-A	ERP1	YAR002C-A	Erp1
YAR002W	NUP60	YAR002W	Nup60
YAR003W	SWD1	YAR003W	Swd1
YAR007C	RFA1	YAR007C	Rfa1
YAR008W	SEN34	YAR008W	Sen34
YAR009C		YAR009C	YAR009C
YAR010C		YAR010C	YAR010C
YAR014C	BUD14	YAR014C	Bud14
YAR015W	ADE1	YAR015W	Ade1
YAR018C	KIN3	YAR018C	Kin3
YAR019C	CDC15	YAR019C	Cdc15
YAR019W-A		YAR019W-A	YAR019W-A
YAR020C	PAU7	YAR020C	Pau7
YAR023C		YAR023C	YAR023C
YAR027W	UIP3	YAR027W	Uip3
YAR028W		YAR028W	YAR028W
YAR029W		YAR029W	YAR029W
YAR030C		YAR030C	YAR030C
YAR031W	PRM9	YAR031W	Prm9
YAR033W	MST28	YAR033W	Mst28
YAR035C-A		YAR035C-A	YAR035C-A
YAR035W	YAT1	YAR035W	Yat1
YAR042W	SWH1	YAR042W	Swh1
YAR047C		YAR047C	YAR047C
YAR050W	FLO1	YAR050W	Flo1
YAR053W		YAR053W	YAR053W
YAR060C		YAR060C	YAR060C
YAR061W		YAR061W	YAR061W
YAR062W		YAR062W	YAR062W
YAR064W		YAR064W	YAR064W
YAR066W		YAR066W	YAR066W
YAR068W		YAR068W	YAR068W
YAR069C		YAR069C	YAR069C
YAR069W-A	BIO6	YAR069W-A	Bio6
YAR070C		YAR070C	YAR070C
YAR070W-A	BIO1	YAR070W-A	Bio1
YAR071W	PHO11	YAR071W	Pho11
YAR073W	IMD1	YAR073W	Imd1
YAR075W		YAR075W	YAR075W
YARCdelta3		YARCdelta3	YARCdelta3
YARCdelta4		YARCdelta4	YARCdelta4
YARCdelta5		YARCdelta5	YARCdelta5
YARCdelta8		YARCdelta8	YARCdelta8
YARCTy1-1		YARCTy1-1	YARCTy1-1
YARWdelta6		YARWdelta6	YARWdelta6
YARWdelta7		YARWdelta7	YARWdelta7
YARWsigma1		YARWsigma1	YARWsigma1
YBL001C	ECM15	YBL001C	Ecm15
YBL002W	HTB2	YBL002W	Htb2
YBL003C	HTA2	YBL003C	Hta2
YBL004W	UTP20	YBL004W	Utp20
YBL005W	PDR3	YBL005W	Pdr3
YBL005W-A		YBL005W-A	YBL005W-A
YBL005W-B		YBL005W-B	YBL005W-B
YBL006C	LDB7	YBL006C	Ldb7
YBL006W-A		YBL006W-A	YBL006W-A
YBL007C	SLA1	YBL007C	Sla1
YBL008W	HIR1	YBL008W	Hir1
YBL008W-A		YBL008W-A	YBL008W-A
YBL009W	ALK2	YBL009W	Alk2
YBL010C		YBL010C	YBL010C
YBL011W	SCT1	YBL011W	Sct1
YBL012C		YBL012C	YBL012C
YBL013W	FMT1	YBL013W	Fmt1
YBL014C	RRN6	YBL014C	Rrn6
YBL015W	ACH1	YBL015W	Ach1
YBL016W	FUS3	YBL016W	Fus3
YBL017C	PEP1	YBL017C	Pep1
YBL018C	POP8	YBL018C	Pop8
YBL019W	APN2	YBL019W	Apn2
YBL020W	RFT1	YBL020W	Rft1
YBL021C	HAP3	YBL021C	Hap3
YBL022C	PIM1	YBL022C	Pim1
YBL023C	MCM2	YBL023C	Mcm2
YBL024W	NCL1	YBL024W	Ncl1
YBL025W	RRN10	YBL025W	Rrn10
YBL026W	LSM2	YBL026W	Lsm2
YBL027W	RPL19B	YBL027W	Rpl19B
YBL028C		YBL028C	YBL028C
YBL029C-A		YBL029C-A	YBL029C-A
YBL029W		YBL029W	YBL029W
YBL030C	PET9	YBL030C	Pet9
YBL031W	SHE1	YBL031W	She1
YBL032W	HEK2	YBL032W	Hek2
YBL033C	RIB1	YBL033C	Rib1
YBL034C	STU1	YBL034C	Stu1
YBL035C	POL12	YBL035C	Pol12
YBL036C		YBL036C	YBL036C
YBL037W	APL3	YBL037W	Apl3
YBL038W	MRPL16	YBL038W	Mrpl16
YBL039C	URA7	YBL039C	Ura7
YBL039C-A		YBL039C-A	YBL039C-A
YBL039W-B		YBL039W-B	YBL039W-B
YBL040C	ERD2	YBL040C	Erd2
YBL041W	PRE7	YBL041W	Pre7
YBL042C	FUI1	YBL042C	Fui1
YBL043W	ECM13	YBL043W	Ecm13
YBL044W		YBL044W	YBL044W
YBL045C	COR1	YBL045C	Cor1
YBL046W	PSY4	YBL046W	Psy4
YBL047C	EDE1	YBL047C	Ede1
YBL048W	RRT1	YBL048W	Rrt1
YBL049W	MOH1	YBL049W	Moh1
YBL050W	SEC17	YBL050W	Sec17
YBL051C	PIN4	YBL051C	Pin4
YBL052C	SAS3	YBL052C	Sas3
YBL053W		YBL053W	YBL053W
YBL054W	TOD6	YBL054W	Tod6
YBL055C		YBL055C	YBL055C
YBL056W	PTC3	YBL056W	Ptc3
YBL057C	PTH2	YBL057C	Pth2
YBL058W	SHP1	YBL058W	Shp1
YBL059C-A	CMC2	YBL059C-A	Cmc2
YBL059W		YBL059W	YBL059W
YBL060W	YEL1	YBL060W	Yel1
YBL061C	SKT5	YBL061C	Skt5
YBL062W		YBL062W	YBL062W
YBL063W	KIP1	YBL063W	Kip1
YBL064C	PRX1	YBL064C	Prx1
YBL065W		YBL065W	YBL065W
YBL066C	SEF1	YBL066C	Sef1
YBL067C	UBP13	YBL067C	Ubp13
YBL068W	PRS4	YBL068W	Prs4
YBL068W-A		YBL068W-A	YBL068W-A
YBL069W	AST1	YBL069W	Ast1
YBL070C		YBL070C	YBL070C
YBL071C		YBL071C	YBL071C
YBL071C-B		YBL071C-B	YBL071C-B
YBL071W-A	KTI11	YBL071W-A	Kti11
YBL072C	RPS8A	YBL072C	Rps8A
YBL073W		YBL073W	YBL073W
YBL074C	AAR2	YBL074C	Aar2
YBL075C	SSA3	YBL075C	Ssa3
YBL076C	ILS1	YBL076C	Ils1
YBL077W		YBL077W	YBL077W
YBL078C	ATG8	YBL078C	Atg8
YBL079W	NUP170	YBL079W	Nup170
YBL080C	PET112	YBL080C	Pet112
YBL081W		YBL081W	YBL081W
YBL082C	ALG3	YBL082C	Alg3
YBL083C		YBL083C	YBL083C
YBL084C	CDC27	YBL084C	Cdc27
YBL085W	BOI1	YBL085W	Boi1
YBL086C		YBL086C	YBL086C
YBL087C	RPL23A	YBL087C	Rpl23A
YBL088C	TEL1	YBL088C	Tel1
YBL089W	AVT5	YBL089W	Avt5
YBL090W	MRP21	YBL090W	Mrp21
YBL091C	MAP2	YBL091C	Map2
YBL091C-A	SCS22	YBL091C-A	Scs22
YBL092W	RPL32	YBL092W	Rpl32
YBL093C	ROX3	YBL093C	Rox3
YBL094C		YBL094C	YBL094C
YBL095W		YBL095W	YBL095W
YBL096C		YBL096C	YBL096C
YBL097W	BRN1	YBL097W	Brn1
YBL098W	BNA4	YBL098W	Bna4
YBL099W	ATP1	YBL099W	Atp1
YBL100C		YBL100C	YBL100C
YBL100W-A		YBL100W-A	YBL100W-A
YBL100W-B		YBL100W-B	YBL100W-B
YBL100W-C		YBL100W-C	YBL100W-C
YBL101C	ECM21	YBL101C	Ecm21
YBL102W	SFT2	YBL102W	Sft2
YBL103C	RTG3	YBL103C	Rtg3
YBL104C		YBL104C	YBL104C
YBL105C	PKC1	YBL105C	Pkc1
YBL106C	SRO77	YBL106C	Sro77
YBL107C		YBL107C	YBL107C
YBL107W-A		YBL107W-A	YBL107W-A
YBL108C-A	PAU9	YBL108C-A	Pau9
YBL108W		YBL108W	YBL108W
YBL109W		YBL109W	YBL109W
YBL111C		YBL111C	YBL111C
YBL112C		YBL112C	YBL112C
YBL113C		YBL113C	YBL113C
YBL113W-A		YBL113W-A	YBL113W-A
YBLCdelta7		YBLCdelta7	YBLCdelta7
YBLCtau1		YBLCtau1	YBLCtau1
YBLWdelta1		YBLWdelta1	YBLWdelta1
YBLWdelta10		YBLWdelta10	YBLWdelta10
YBLWdelta2		YBLWdelta2	YBLWdelta2
YBLWdelta3		YBLWdelta3	YBLWdelta3
YBLWdelta4		YBLWdelta4	YBLWdelta4
YBLWdelta5		YBLWdelta5	YBLWdelta5
YBLWdelta6		YBLWdelta6	YBLWdelta6
YBLWdelta8		YBLWdelta8	YBLWdelta8
YBLWdelta9		YBLWdelta9	YBLWdelta9
YBLWsigma1		YBLWsigma1	YBLWsigma1
YBLWTy1-1		YBLWTy1-1	YBLWTy1-1
YBLWTy2-1		YBLWTy2-1	YBLWTy2-1
YBR001C	NTH2	YBR001C	Nth2
YBR002C	RER2	YBR002C	Rer2
YBR003W	COQ1	YBR003W	Coq1
YBR004C	GPI18	YBR004C	Gpi18
YBR005W	RCR1	YBR005W	Rcr1
YBR006W	UGA2	YBR006W	Uga2
YBR007C	DSF2	YBR007C	Dsf2
YBR008C	FLR1	YBR008C	Flr1
YBR009C	HHF1	YBR009C	Hhf1
YBR010W	HHT1	YBR010W	Hht1
YBR011C	IPP1	YBR011C	Ipp1
YBR012C		YBR012C	YBR012C
YBR012W-A		YBR012W-A	YBR012W-A
YBR012W-B		YBR012W-B	YBR012W-B
YBR013C		YBR013C	YBR013C
YBR014C	GRX7	YBR014C	Grx7
YBR015C	MNN2	YBR015C	Mnn2
YBR016W		YBR016W	YBR016W
YBR017C	KAP104	YBR017C	Kap104
YBR018C	GAL7	YBR018C	Gal7
YBR019C	GAL10	YBR019C	Gal10
YBR020W	GAL1	YBR020W	Gal1
YBR021W	FUR4	YBR021W	Fur4
YBR022W	POA1	YBR022W	Poa1
YBR023C	CHS3	YBR023C	Chs3
YBR024W	SCO2	YBR024W	Sco2
YBR025C	OLA1	YBR025C	Ola1
YBR026C	ETR1	YBR026C	Etr1
YBR027C		YBR027C	YBR027C
YBR028C		YBR028C	YBR028C
YBR029C	CDS1	YBR029C	Cds1
YBR030W	RKM3	YBR030W	Rkm3
YBR031W	RPL4A	YBR031W	Rpl4A
YBR032W		YBR032W	YBR032W
YBR033W	EDS1	YBR033W	Eds1
YBR034C	HMT1	YBR034C	Hmt1
YBR035C	PDX3	YBR035C	Pdx3
YBR036C	CSG2	YBR036C	Csg2
YBR037C	SCO1	YBR037C	Sco1
YBR038W	CHS2	YBR038W	Chs2
YBR039W	ATP3	YBR039W	Atp3
YBR040W	FIG1	YBR040W	Fig1
YBR041W	FAT1	YBR041W	Fat1
YBR042C	CST26	YBR042C	Cst26
YBR043C	QDR3	YBR043C	Qdr3
YBR044C	TCM62	YBR044C	Tcm62
YBR045C	GIP1	YBR045C	Gip1
YBR046C	ZTA1	YBR046C	Zta1
YBR047W	FMP23	YBR047W	Fmp23
YBR048W	RPS11B	YBR048W	Rps11B
YBR049C	REB1	YBR049C	Reb1
YBR050C	REG2	YBR050C	Reg2
YBR051W		YBR051W	YBR051W
YBR052C	RFS1	YBR052C	Rfs1
YBR053C		YBR053C	YBR053C
YBR054W	YRO2	YBR054W	Yro2
YBR055C	PRP6	YBR055C	Prp6
YBR056C-B		YBR056C-B	YBR056C-B
YBR056W		YBR056W	YBR056W
YBR056W-A		YBR056W-A	YBR056W-A
YBR057C	MUM2	YBR057C	Mum2
YBR058C	UBP14	YBR058C	Ubp14
YBR058C-A	TSC3	YBR058C-A	Tsc3
YBR059C	AKL1	YBR059C	Akl1
YBR060C	ORC2	YBR060C	Orc2
YBR061C	TRM7	YBR061C	Trm7
YBR062C		YBR062C	YBR062C
YBR063C		YBR063C	YBR063C
YBR064W		YBR064W	YBR064W
YBR065C	ECM2	YBR065C	Ecm2
YBR066C	NRG2	YBR066C	Nrg2
YBR067C	TIP1	YBR067C	Tip1
YBR068C	BAP2	YBR068C	Bap2
YBR069C	TAT1	YBR069C	Tat1
YBR070C	ALG14	YBR070C	Alg14
YBR071W		YBR071W	YBR071W
YBR072C-A		YBR072C-A	YBR072C-A
YBR072W	HSP26	YBR072W	Hsp26
YBR073W	RDH54	YBR073W	Rdh54
YBR074W		YBR074W	YBR074W
YBR076C-A		YBR076C-A	YBR076C-A
YBR076W	ECM8	YBR076W	Ecm8
YBR077C	SLM4	YBR077C	Slm4
YBR078W	ECM33	YBR078W	Ecm33
YBR079C	RPG1	YBR079C	Rpg1
YBR080C	SEC18	YBR080C	Sec18
YBR081C	SPT7	YBR081C	Spt7
YBR082C	UBC4	YBR082C	Ubc4
YBR083W	TEC1	YBR083W	Tec1
YBR084C-A	RPL19A	YBR084C-A	Rpl19A
YBR084W	MIS1	YBR084W	Mis1
YBR085C-A		YBR085C-A	YBR085C-A
YBR085W	AAC3	YBR085W	Aac3
YBR086C	IST2	YBR086C	Ist2
YBR087W	RFC5	YBR087W	Rfc5
YBR088C	POL30	YBR088C	Pol30
YBR089C-A	NHP6B	YBR089C-A	Nhp6B
YBR089W		YBR089W	YBR089W
YBR090C		YBR090C	YBR090C
YBR091C	TIM12	YBR091C	Tim12
YBR092C	PHO3	YBR092C	Pho3
YBR093C	PHO5	YBR093C	Pho5
YBR094W	PBY1	YBR094W	Pby1
YBR095C	RXT2	YBR095C	Rxt2
YBR096W		YBR096W	YBR096W
YBR097W	VPS15	YBR097W	Vps15
YBR098W	MMS4	YBR098W	Mms4
YBR099C		YBR099C	YBR099C
YBR101C	FES1	YBR101C	Fes1
YBR102C	EXO84	YBR102C	Exo84
YBR103C-A		YBR103C-A	YBR103C-A
YBR103W	SIF2	YBR103W	Sif2
YBR104W	YMC2	YBR104W	Ymc2
YBR105C	VID24	YBR105C	Vid24
YBR106W	PHO88	YBR106W	Pho88
YBR107C	IML3	YBR107C	Iml3
YBR108W	AIM3	YBR108W	Aim3
YBR109C	CMD1	YBR109C	Cmd1
YBR109W-A		YBR109W-A	YBR109W-A
YBR110W	ALG1	YBR110W	Alg1
YBR111C	YSA1	YBR111C	Ysa1
YBR111W-A	SUS1	YBR111W-A	Sus1
YBR112C	CYC8	YBR112C	Cyc8
YBR113W		YBR113W	YBR113W
YBR114W	RAD16	YBR114W	Rad16
YBR115C	LYS2	YBR115C	Lys2
YBR116C		YBR116C	YBR116C
YBR117C	TKL2	YBR117C	Tkl2
YBR118W	TEF2	YBR118W	Tef2
YBR119W	MUD1	YBR119W	Mud1
YBR120C	CBP6	YBR120C	Cbp6
YBR121C	GRS1	YBR121C	Grs1
YBR121C-A		YBR121C-A	YBR121C-A
YBR122C	MRPL36	YBR122C	Mrpl36
YBR123C	TFC1	YBR123C	Tfc1
YBR124W		YBR124W	YBR124W
YBR125C	PTC4	YBR125C	Ptc4
YBR126C	TPS1	YBR126C	Tps1
YBR126W-A		YBR126W-A	YBR126W-A
YBR126W-B		YBR126W-B	YBR126W-B
YBR127C	VMA2	YBR127C	Vma2
YBR128C	ATG14	YBR128C	Atg14
YBR129C	OPY1	YBR129C	Opy1
YBR130C	SHE3	YBR130C	She3
YBR131C-A		YBR131C-A	YBR131C-A
YBR131W	CCZ1	YBR131W	Ccz1
YBR132C	AGP2	YBR132C	Agp2
YBR133C	HSL7	YBR133C	Hsl7
YBR134W		YBR134W	YBR134W
YBR135W	CKS1	YBR135W	Cks1
YBR136W	MEC1	YBR136W	Mec1
YBR137W		YBR137W	YBR137W
YBR138C		YBR138C	YBR138C
YBR139W		YBR139W	YBR139W
YBR140C	IRA1	YBR140C	Ira1
YBR141C		YBR141C	YBR141C
YBR141W-A		YBR141W-A	YBR141W-A
YBR142W	MAK5	YBR142W	Mak5
YBR143C	SUP45	YBR143C	Sup45
YBR144C		YBR144C	YBR144C
YBR145W	ADH5	YBR145W	Adh5
YBR146W	MRPS9	YBR146W	Mrps9
YBR147W	RTC2	YBR147W	Rtc2
YBR148W	YSW1	YBR148W	Ysw1
YBR149W	ARA1	YBR149W	Ara1
YBR150C	TBS1	YBR150C	Tbs1
YBR151W	APD1	YBR151W	Apd1
YBR152W	SPP381	YBR152W	Spp381
YBR153W	RIB7	YBR153W	Rib7
YBR154C	RPB5	YBR154C	Rpb5
YBR155W	CNS1	YBR155W	Cns1
YBR156C	SLI15	YBR156C	Sli15
YBR157C	ICS2	YBR157C	Ics2
YBR158W	AMN1	YBR158W	Amn1
YBR159W	IFA38	YBR159W	Ifa38
YBR160W	CDC28	YBR160W	Cdc28
YBR161W	CSH1	YBR161W	Csh1
YBR162C	TOS1	YBR162C	Tos1
YBR162W-A	YSY6	YBR162W-A	Ysy6
YBR163W	EXO5	YBR163W	Exo5
YBR164C	ARL1	YBR164C	Arl1
YBR165W	UBS1	YBR165W	Ubs1
YBR166C	TYR1	YBR166C	Tyr1
YBR167C	POP7	YBR167C	Pop7
YBR168W	PEX32	YBR168W	Pex32
YBR169C	SSE2	YBR169C	Sse2
YBR170C	NPL4	YBR170C	Npl4
YBR171W	SEC66	YBR171W	Sec66
YBR172C	SMY2	YBR172C	Smy2
YBR173C	UMP1	YBR173C	Ump1
YBR174C		YBR174C	YBR174C
YBR175W	SWD3	YBR175W	Swd3
YBR176W	ECM31	YBR176W	Ecm31
YBR177C	EHT1	YBR177C	Eht1
YBR178W		YBR178W	YBR178W
YBR179C	FZO1	YBR179C	Fzo1
YBR180W	DTR1	YBR180W	Dtr1
YBR181C	RPS6B	YBR181C	Rps6B
YBR182C	SMP1	YBR182C	Smp1
YBR182C-A		YBR182C-A	YBR182C-A
YBR183W	YPC1	YBR183W	Ypc1
YBR184W		YBR184W	YBR184W
YBR185C	MBA1	YBR185C	Mba1
YBR186W	PCH2	YBR186W	Pch2
YBR187W	GDT1	YBR187W	Gdt1
YBR188C	NTC20	YBR188C	Ntc20
YBR189W	RPS9B	YBR189W	Rps9B
YBR190W		YBR190W	YBR190W
YBR191W	RPL21A	YBR191W	Rpl21A
YBR191W-A		YBR191W-A	YBR191W-A
YBR192W	RIM2	YBR192W	Rim2
YBR193C	MED8	YBR193C	Med8
YBR194W	AIM4	YBR194W	Aim4
YBR195C	MSI1	YBR195C	Msi1
YBR196C	PGI1	YBR196C	Pgi1
YBR196C-A		YBR196C-A	YBR196C-A
YBR196C-B		YBR196C-B	YBR196C-B
YBR197C		YBR197C	YBR197C
YBR198C	TAF5	YBR198C	Taf5
YBR199W	KTR4	YBR199W	Ktr4
YBR200W	BEM1	YBR200W	Bem1
YBR200W-A		YBR200W-A	YBR200W-A
YBR201C-A		YBR201C-A	YBR201C-A
YBR201W	DER1	YBR201W	Der1
YBR202W	MCM7	YBR202W	Mcm7
YBR203W	COS111	YBR203W	Cos111
YBR204C		YBR204C	YBR204C
YBR205W	KTR3	YBR205W	Ktr3
YBR206W		YBR206W	YBR206W
YBR207W	FTH1	YBR207W	Fth1
YBR208C	DUR1,2	YBR208C	Dur1,2
YBR209W		YBR209W	YBR209W
YBR210W	ERV15	YBR210W	Erv15
YBR211C	AME1	YBR211C	Ame1
YBR212W	NGR1	YBR212W	Ngr1
YBR213W	MET8	YBR213W	Met8
YBR214W	SDS24	YBR214W	Sds24
YBR215W	HPC2	YBR215W	Hpc2
YBR216C	YBP1	YBR216C	Ybp1
YBR217W	ATG12	YBR217W	Atg12
YBR218C	PYC2	YBR218C	Pyc2
YBR219C		YBR219C	YBR219C
YBR220C		YBR220C	YBR220C
YBR221C	PDB1	YBR221C	Pdb1
YBR221W-A		YBR221W-A	YBR221W-A
YBR222C	PCS60	YBR222C	Pcs60
YBR223C	TDP1	YBR223C	Tdp1
YBR223W-A		YBR223W-A	YBR223W-A
YBR224W		YBR224W	YBR224W
YBR225W		YBR225W	YBR225W
YBR226C		YBR226C	YBR226C
YBR227C	MCX1	YBR227C	Mcx1
YBR228W	SLX1	YBR228W	Slx1
YBR229C	ROT2	YBR229C	Rot2
YBR230C	OM14	YBR230C	Om14
YBR230W-A		YBR230W-A	YBR230W-A
YBR231C	SWC5	YBR231C	Swc5
YBR232C		YBR232C	YBR232C
YBR233W	PBP2	YBR233W	Pbp2
YBR233W-A	DAD3	YBR233W-A	Dad3
YBR234C	ARC40	YBR234C	Arc40
YBR235W		YBR235W	YBR235W
YBR236C	ABD1	YBR236C	Abd1
YBR237W	PRP5	YBR237W	Prp5
YBR238C		YBR238C	YBR238C
YBR239C	ERT1	YBR239C	Ert1
YBR240C	THI2	YBR240C	Thi2
YBR241C		YBR241C	YBR241C
YBR242W		YBR242W	YBR242W
YBR243C	ALG7	YBR243C	Alg7
YBR244W	GPX2	YBR244W	Gpx2
YBR245C	ISW1	YBR245C	Isw1
YBR246W	RRT2	YBR246W	Rrt2
YBR247C	ENP1	YBR247C	Enp1
YBR248C	HIS7	YBR248C	His7
YBR249C	ARO4	YBR249C	Aro4
YBR250W	SPO23	YBR250W	Spo23
YBR251W	MRPS5	YBR251W	Mrps5
YBR252W	DUT1	YBR252W	Dut1
YBR253W	SRB6	YBR253W	Srb6
YBR254C	TRS20	YBR254C	Trs20
YBR255C-A		YBR255C-A	YBR255C-A
YBR255W	MTC4	YBR255W	Mtc4
YBR256C	RIB5	YBR256C	Rib5
YBR257W	POP4	YBR257W	Pop4
YBR258C	SHG1	YBR258C	Shg1
YBR259W		YBR259W	YBR259W
YBR260C	RGD1	YBR260C	Rgd1
YBR261C	TAE1	YBR261C	Tae1
YBR262C	AIM5	YBR262C	Aim5
YBR263W	SHM1	YBR263W	Shm1
YBR264C	YPT10	YBR264C	Ypt10
YBR265W	TSC10	YBR265W	Tsc10
YBR266C	SLM6	YBR266C	Slm6
YBR267W	REI1	YBR267W	Rei1
YBR268W	MRPL37	YBR268W	Mrpl37
YBR269C	FMP21	YBR269C	Fmp21
YBR270C	BIT2	YBR270C	Bit2
YBR271W		YBR271W	YBR271W
YBR272C	HSM3	YBR272C	Hsm3
YBR273C	UBX7	YBR273C	Ubx7
YBR274W	CHK1	YBR274W	Chk1
YBR275C	RIF1	YBR275C	Rif1
YBR276C	PPS1	YBR276C	Pps1
YBR277C		YBR277C	YBR277C
YBR278W	DPB3	YBR278W	Dpb3
YBR279W	PAF1	YBR279W	Paf1
YBR280C	SAF1	YBR280C	Saf1
YBR281C	DUG2	YBR281C	Dug2
YBR282W	MRPL27	YBR282W	Mrpl27
YBR283C	SSH1	YBR283C	Ssh1
YBR284W		YBR284W	YBR284W
YBR285W		YBR285W	YBR285W
YBR286W	APE3	YBR286W	Ape3
YBR287W		YBR287W	YBR287W
YBR288C	APM3	YBR288C	Apm3
YBR289W	SNF5	YBR289W	Snf5
YBR290W	BSD2	YBR290W	Bsd2
YBR291C	CTP1	YBR291C	Ctp1
YBR292C		YBR292C	YBR292C
YBR293W	VBA2	YBR293W	Vba2
YBR294W	SUL1	YBR294W	Sul1
YBR295W	PCA1	YBR295W	Pca1
YBR296C	PHO89	YBR296C	Pho89
YBR296C-A		YBR296C-A	YBR296C-A
YBR297W	MAL33	YBR297W	Mal33
YBR298C	MAL31	YBR298C	Mal31
YBR298C-A		YBR298C-A	YBR298C-A
YBR299W	MAL32	YBR299W	Mal32
YBR300C		YBR300C	YBR300C
YBR301W	PAU24	YBR301W	Pau24
YBR302C	COS2	YBR302C	Cos2
YBRCdelta11		YBRCdelta11	YBRCdelta11
YBRCdelta14		YBRCdelta14	YBRCdelta14
YBRCdelta19		YBRCdelta19	YBRCdelta19
YBRCtau2		YBRCtau2	YBRCtau2
YBRWdelta12		YBRWdelta12	YBRWdelta12
YBRWdelta13		YBRWdelta13	YBRWdelta13
YBRWdelta15		YBRWdelta15	YBRWdelta15
YBRWdelta16		YBRWdelta16	YBRWdelta16
YBRWdelta17		YBRWdelta17	YBRWdelta17
YBRWdelta18		YBRWdelta18	YBRWdelta18
YBRWTy1-2		YBRWTy1-2	YBRWTy1-2
YCL001W	RER1	YCL001W	Rer1
YCL001W-A		YCL001W-A	YCL001W-A
YCL001W-B		YCL001W-B	YCL001W-B
YCL002C		YCL002C	YCL002C
YCL004W	PGS1	YCL004W	Pgs1
YCL005W	LDB16	YCL005W	Ldb16
YCL005W-A	VMA9	YCL005W-A	Vma9
YCL007C		YCL007C	YCL007C
YCL008C	STP22	YCL008C	Stp22
YCL009C	ILV6	YCL009C	Ilv6
YCL010C	SGF29	YCL010C	Sgf29
YCL011C	GBP2	YCL011C	Gbp2
YCL012C		YCL012C	YCL012C
YCL014W	BUD3	YCL014W	Bud3
YCL016C	DCC1	YCL016C	Dcc1
YCL017C	NFS1	YCL017C	Nfs1
YCL018W	LEU2	YCL018W	Leu2
YCL019W		YCL019W	YCL019W
YCL020W		YCL020W	YCL020W
YCL021W-A		YCL021W-A	YCL021W-A
YCL022C		YCL022C	YCL022C
YCL023C		YCL023C	YCL023C
YCL024W	KCC4	YCL024W	Kcc4
YCL025C	AGP1	YCL025C	Agp1
YCL026C-A	FRM2	YCL026C-A	Frm2
YCL026C-B	HBN1	YCL026C-B	Hbn1
YCL027W	FUS1	YCL027W	Fus1
YCL028W	RNQ1	YCL028W	Rnq1
YCL029C	BIK1	YCL029C	Bik1
YCL030C	HIS4	YCL030C	His4
YCL031C	RRP7	YCL031C	Rrp7
YCL032W	STE50	YCL032W	Ste50
YCL033C	MXR2	YCL033C	Mxr2
YCL034W	LSB5	YCL034W	Lsb5
YCL035C	GRX1	YCL035C	Grx1
YCL036W	GFD2	YCL036W	Gfd2
YCL037C	SRO9	YCL037C	Sro9
YCL038C	ATG22	YCL038C	Atg22
YCL039W	GID7	YCL039W	Gid7
YCL040W	GLK1	YCL040W	Glk1
YCL041C		YCL041C	YCL041C
YCL042W		YCL042W	YCL042W
YCL043C	PDI1	YCL043C	Pdi1
YCL044C	MGR1	YCL044C	Mgr1
YCL045C	EMC1	YCL045C	Emc1
YCL046W		YCL046W	YCL046W
YCL047C		YCL047C	YCL047C
YCL048W	SPS22	YCL048W	Sps22
YCL048W-A		YCL048W-A	YCL048W-A
YCL049C		YCL049C	YCL049C
YCL050C	APA1	YCL050C	Apa1
YCL051W	LRE1	YCL051W	Lre1
YCL052C	PBN1	YCL052C	Pbn1
YCL054W	SPB1	YCL054W	Spb1
YCL055W	KAR4	YCL055W	Kar4
YCL056C		YCL056C	YCL056C
YCL057C-A		YCL057C-A	YCL057C-A
YCL057W	PRD1	YCL057W	Prd1
YCL058C	FYV5	YCL058C	Fyv5
YCL058W-A	ADF1	YCL058W-A	Adf1
YCL059C	KRR1	YCL059C	Krr1
YCL061C	MRC1	YCL061C	Mrc1
YCL063W	VAC17	YCL063W	Vac17
YCL064C	CHA1	YCL064C	Cha1
YCL065W		YCL065W	YCL065W
YCL066W	HMLALPHA1	YCL066W	Hmlalpha1
YCL067C	HMLALPHA2	YCL067C	Hmlalpha2
YCL068C		YCL068C	YCL068C
YCL069W	VBA3	YCL069W	Vba3
YCL073C		YCL073C	YCL073C
YCL074W		YCL074W	YCL074W
YCL075W		YCL075W	YCL075W
YCL076W		YCL076W	YCL076W
YCLCdelta1		YCLCdelta1	YCLCdelta1
YCLWdelta15		YCLWdelta15	YCLWdelta15
YCLWdelta2a		YCLWdelta2a	YCLWdelta2a
YCLWdelta2b		YCLWdelta2b	YCLWdelta2b
YCLWdelta3		YCLWdelta3	YCLWdelta3
YCLWdelta4		YCLWdelta4	YCLWdelta4
YCLWdelta5		YCLWdelta5	YCLWdelta5
YCLWomega1		YCLWomega1	YCLWomega1
YCLWomega2		YCLWomega2	YCLWomega2
YCLWTy2-1		YCLWTy2-1	YCLWTy2-1
YCLWTy5-1		YCLWTy5-1	YCLWTy5-1
YCR001W		YCR001W	YCR001W
YCR002C	CDC10	YCR002C	Cdc10
YCR003W	MRPL32	YCR003W	Mrpl32
YCR004C	YCP4	YCR004C	Ycp4
YCR005C	CIT2	YCR005C	Cit2
YCR006C		YCR006C	YCR006C
YCR007C		YCR007C	YCR007C
YCR008W	SAT4	YCR008W	Sat4
YCR009C	RVS161	YCR009C	Rvs161
YCR010C	ADY2	YCR010C	Ady2
YCR011C	ADP1	YCR011C	Adp1
YCR012W	PGK1	YCR012W	Pgk1
YCR013C		YCR013C	YCR013C
YCR014C	POL4	YCR014C	Pol4
YCR015C		YCR015C	YCR015C
YCR016W		YCR016W	YCR016W
YCR017C	CWH43	YCR017C	Cwh43
YCR018C	SRD1	YCR018C	Srd1
YCR018C-A		YCR018C-A	YCR018C-A
YCR019W	MAK32	YCR019W	Mak32
YCR020C	PET18	YCR020C	Pet18
YCR020C-A	MAK31	YCR020C-A	Mak31
YCR020W-B	HTL1	YCR020W-B	Htl1
YCR021C	HSP30	YCR021C	Hsp30
YCR022C		YCR022C	YCR022C
YCR023C		YCR023C	YCR023C
YCR024C	SLM5	YCR024C	Slm5
YCR024C-A	PMP1	YCR024C-A	Pmp1
YCR024C-B		YCR024C-B	YCR024C-B
YCR025C		YCR025C	YCR025C
YCR026C	NPP1	YCR026C	Npp1
YCR027C	RHB1	YCR027C	Rhb1
YCR028C	FEN2	YCR028C	Fen2
YCR028C-A	RIM1	YCR028C-A	Rim1
YCR030C	SYP1	YCR030C	Syp1
YCR031C	RPS14A	YCR031C	Rps14A
YCR032W	BPH1	YCR032W	Bph1
YCR033W	SNT1	YCR033W	Snt1
YCR034W	FEN1	YCR034W	Fen1
YCR035C	RRP43	YCR035C	Rrp43
YCR036W	RBK1	YCR036W	Rbk1
YCR037C	PHO87	YCR037C	Pho87
YCR038C	BUD5	YCR038C	Bud5
YCR038W-A		YCR038W-A	YCR038W-A
YCR039C	MATALPHA2	YCR039C	Matalpha2
YCR040W	MATALPHA1	YCR040W	Matalpha1
YCR041W		YCR041W	YCR041W
YCR042C	TAF2	YCR042C	Taf2
YCR043C		YCR043C	YCR043C
YCR044C	PER1	YCR044C	Per1
YCR045C	RRT12	YCR045C	Rrt12
YCR045W-A		YCR045W-A	YCR045W-A
YCR046C	IMG1	YCR046C	Img1
YCR047C	BUD23	YCR047C	Bud23
YCR047W-A		YCR047W-A	YCR047W-A
YCR048W	ARE1	YCR048W	Are1
YCR049C		YCR049C	YCR049C
YCR050C		YCR050C	YCR050C
YCR051W		YCR051W	YCR051W
YCR052W	RSC6	YCR052W	Rsc6
YCR053W	THR4	YCR053W	Thr4
YCR054C	CTR86	YCR054C	Ctr86
YCR057C	PWP2	YCR057C	Pwp2
YCR059C	YIH1	YCR059C	Yih1
YCR060W	TAH1	YCR060W	Tah1
YCR061W		YCR061W	YCR061W
YCR063W	BUD31	YCR063W	Bud31
YCR064C		YCR064C	YCR064C
YCR065W	HCM1	YCR065W	Hcm1
YCR066W	RAD18	YCR066W	Rad18
YCR067C	SED4	YCR067C	Sed4
YCR068W	ATG15	YCR068W	Atg15
YCR069W	CPR4	YCR069W	Cpr4
YCR071C	IMG2	YCR071C	Img2
YCR072C	RSA4	YCR072C	Rsa4
YCR073C	SSK22	YCR073C	Ssk22
YCR073W-A	SOL2	YCR073W-A	Sol2
YCR075C	ERS1	YCR075C	Ers1
YCR075W-A		YCR075W-A	YCR075W-A
YCR076C		YCR076C	YCR076C
YCR077C	PAT1	YCR077C	Pat1
YCR079W	PTC6	YCR079W	Ptc6
YCR081C-A		YCR081C-A	YCR081C-A
YCR081W	SRB8	YCR081W	Srb8
YCR082W	AHC2	YCR082W	Ahc2
YCR083W	TRX3	YCR083W	Trx3
YCR084C	TUP1	YCR084C	Tup1
YCR085W		YCR085W	YCR085W
YCR086W	CSM1	YCR086W	Csm1
YCR087C-A		YCR087C-A	YCR087C-A
YCR087W		YCR087W	YCR087W
YCR088W	ABP1	YCR088W	Abp1
YCR089W	FIG2	YCR089W	Fig2
YCR090C		YCR090C	YCR090C
YCR091W	KIN82	YCR091W	Kin82
YCR092C	MSH3	YCR092C	Msh3
YCR093W	CDC39	YCR093W	Cdc39
YCR094W	CDC50	YCR094W	Cdc50
YCR095C	OCA4	YCR095C	Oca4
YCR095W-A		YCR095W-A	YCR095W-A
YCR096C	HMRA2	YCR096C	Hmra2
YCR097W	HMRA1	YCR097W	Hmra1
YCR097W-A		YCR097W-A	YCR097W-A
YCR098C	GIT1	YCR098C	Git1
YCR099C		YCR099C	YCR099C
YCR100C		YCR100C	YCR100C
YCR101C		YCR101C	YCR101C
YCR102C		YCR102C	YCR102C
YCR102W-A		YCR102W-A	YCR102W-A
YCR104W	PAU3	YCR104W	Pau3
YCR105W	ADH7	YCR105W	Adh7
YCR106W	RDS1	YCR106W	Rds1
YCR107W	AAD3	YCR107W	Aad3
YCR108C		YCR108C	YCR108C
YCRCdelta14		YCRCdelta14	YCRCdelta14
YCRCdelta6		YCRCdelta6	YCRCdelta6
YCRCdelta7		YCRCdelta7	YCRCdelta7
YCRCtau1		YCRCtau1	YCRCtau1
YCRWdelta10		YCRWdelta10	YCRWdelta10
YCRWdelta11		YCRWdelta11	YCRWdelta11
YCRWdelta12		YCRWdelta12	YCRWdelta12
YCRWdelta13		YCRWdelta13	YCRWdelta13
YCRWdelta8		YCRWdelta8	YCRWdelta8
YCRWdelta9		YCRWdelta9	YCRWdelta9
YCRWomega3		YCRWomega3	YCRWomega3
YDL001W	RMD1	YDL001W	Rmd1
YDL002C	NHP10	YDL002C	Nhp10
YDL003W	MCD1	YDL003W	Mcd1
YDL004W	ATP16	YDL004W	Atp16
YDL005C	MED2	YDL005C	Med2
YDL006W	PTC1	YDL006W	Ptc1
YDL007C-A		YDL007C-A	YDL007C-A
YDL007W	RPT2	YDL007W	Rpt2
YDL008W	APC11	YDL008W	Apc11
YDL009C		YDL009C	YDL009C
YDL010W	GRX6	YDL010W	Grx6
YDL011C		YDL011C	YDL011C
YDL012C		YDL012C	YDL012C
YDL013W	SLX5	YDL013W	Slx5
YDL014W	NOP1	YDL014W	Nop1
YDL015C	TSC13	YDL015C	Tsc13
YDL016C		YDL016C	YDL016C
YDL017W	CDC7	YDL017W	Cdc7
YDL018C	ERP3	YDL018C	Erp3
YDL019C	OSH2	YDL019C	Osh2
YDL020C	RPN4	YDL020C	Rpn4
YDL021W	GPM2	YDL021W	Gpm2
YDL022C-A		YDL022C-A	YDL022C-A
YDL022W	GPD1	YDL022W	Gpd1
YDL023C		YDL023C	YDL023C
YDL024C	DIA3	YDL024C	Dia3
YDL025C		YDL025C	YDL025C
YDL025W-A		YDL025W-A	YDL025W-A
YDL026W		YDL026W	YDL026W
YDL027C		YDL027C	YDL027C
YDL028C	MPS1	YDL028C	Mps1
YDL029W	ARP2	YDL029W	Arp2
YDL030W	PRP9	YDL030W	Prp9
YDL031W	DBP10	YDL031W	Dbp10
YDL032W		YDL032W	YDL032W
YDL033C	SLM3	YDL033C	Slm3
YDL034W		YDL034W	YDL034W
YDL035C	GPR1	YDL035C	Gpr1
YDL036C	PUS9	YDL036C	Pus9
YDL037C	BSC1	YDL037C	Bsc1
YDL039C	PRM7	YDL039C	Prm7
YDL040C	NAT1	YDL040C	Nat1
YDL041W		YDL041W	YDL041W
YDL042C	SIR2	YDL042C	Sir2
YDL043C	PRP11	YDL043C	Prp11
YDL044C	MTF2	YDL044C	Mtf2
YDL045C	FAD1	YDL045C	Fad1
YDL045W-A	MRP10	YDL045W-A	Mrp10
YDL046W	NPC2	YDL046W	Npc2
YDL047W	SIT4	YDL047W	Sit4
YDL048C	STP4	YDL048C	Stp4
YDL049C	KNH1	YDL049C	Knh1
YDL050C		YDL050C	YDL050C
YDL051W	LHP1	YDL051W	Lhp1
YDL052C	SLC1	YDL052C	Slc1
YDL053C	PBP4	YDL053C	Pbp4
YDL054C	MCH1	YDL054C	Mch1
YDL055C	PSA1	YDL055C	Psa1
YDL056W	MBP1	YDL056W	Mbp1
YDL057W		YDL057W	YDL057W
YDL058W	USO1	YDL058W	Uso1
YDL059C	RAD59	YDL059C	Rad59
YDL060W	TSR1	YDL060W	Tsr1
YDL061C	RPS29B	YDL061C	Rps29B
YDL062W		YDL062W	YDL062W
YDL063C		YDL063C	YDL063C
YDL064W	UBC9	YDL064W	Ubc9
YDL065C	PEX19	YDL065C	Pex19
YDL066W	IDP1	YDL066W	Idp1
YDL067C	COX9	YDL067C	Cox9
YDL068W		YDL068W	YDL068W
YDL069C	CBS1	YDL069C	Cbs1
YDL070W	BDF2	YDL070W	Bdf2
YDL071C		YDL071C	YDL071C
YDL072C	YET3	YDL072C	Yet3
YDL073W		YDL073W	YDL073W
YDL074C	BRE1	YDL074C	Bre1
YDL075W	RPL31A	YDL075W	Rpl31A
YDL076C	RXT3	YDL076C	Rxt3
YDL077C	VAM6	YDL077C	Vam6
YDL078C	MDH3	YDL078C	Mdh3
YDL079C	MRK1	YDL079C	Mrk1
YDL080C	THI3	YDL080C	Thi3
YDL081C	RPP1A	YDL081C	Rpp1A
YDL082W	RPL13A	YDL082W	Rpl13A
YDL083C	RPS16B	YDL083C	Rps16B
YDL084W	SUB2	YDL084W	Sub2
YDL085C-A		YDL085C-A	YDL085C-A
YDL085W	NDE2	YDL085W	Nde2
YDL086C-A		YDL086C-A	YDL086C-A
YDL086W		YDL086W	YDL086W
YDL087C	LUC7	YDL087C	Luc7
YDL088C	ASM4	YDL088C	Asm4
YDL089W	NUR1	YDL089W	Nur1
YDL090C	RAM1	YDL090C	Ram1
YDL091C	UBX3	YDL091C	Ubx3
YDL092W	SRP14	YDL092W	Srp14
YDL093W	PMT5	YDL093W	Pmt5
YDL094C		YDL094C	YDL094C
YDL095W	PMT1	YDL095W	Pmt1
YDL096C	OPI6	YDL096C	Opi6
YDL097C	RPN6	YDL097C	Rpn6
YDL098C	SNU23	YDL098C	Snu23
YDL099W	BUG1	YDL099W	Bug1
YDL100C	GET3	YDL100C	Get3
YDL101C	DUN1	YDL101C	Dun1
YDL102W	POL3	YDL102W	Pol3
YDL103C	QRI1	YDL103C	Qri1
YDL104C	QRI7	YDL104C	Qri7
YDL105W	NSE4	YDL105W	Nse4
YDL106C	PHO2	YDL106C	Pho2
YDL107W	MSS2	YDL107W	Mss2
YDL108W	KIN28	YDL108W	Kin28
YDL109C		YDL109C	YDL109C
YDL110C	TMA17	YDL110C	Tma17
YDL111C	RRP42	YDL111C	Rrp42
YDL112W	TRM3	YDL112W	Trm3
YDL113C	ATG20	YDL113C	Atg20
YDL114W		YDL114W	YDL114W
YDL114W-A		YDL114W-A	YDL114W-A
YDL115C	IWR1	YDL115C	Iwr1
YDL116W	NUP84	YDL116W	Nup84
YDL117W	CYK3	YDL117W	Cyk3
YDL118W		YDL118W	YDL118W
YDL119C		YDL119C	YDL119C
YDL120W	YFH1	YDL120W	Yfh1
YDL121C		YDL121C	YDL121C
YDL122W	UBP1	YDL122W	Ubp1
YDL123W	SNA4	YDL123W	Sna4
YDL124W		YDL124W	YDL124W
YDL125C	HNT1	YDL125C	Hnt1
YDL126C	CDC48	YDL126C	Cdc48
YDL127W	PCL2	YDL127W	Pcl2
YDL128W	VCX1	YDL128W	Vcx1
YDL129W		YDL129W	YDL129W
YDL130W	RPP1B	YDL130W	Rpp1B
YDL130W-A	STF1	YDL130W-A	Stf1
YDL131W	LYS21	YDL131W	Lys21
YDL132W	CDC53	YDL132W	Cdc53
YDL133C-A	RPL41B	YDL133C-A	Rpl41B
YDL133W		YDL133W	YDL133W
YDL134C	PPH21	YDL134C	Pph21
YDL135C	RDI1	YDL135C	Rdi1
YDL136W	RPL35B	YDL136W	Rpl35B
YDL137W	ARF2	YDL137W	Arf2
YDL138W	RGT2	YDL138W	Rgt2
YDL139C	SCM3	YDL139C	Scm3
YDL140C	RPO21	YDL140C	Rpo21
YDL141W	BPL1	YDL141W	Bpl1
YDL142C	CRD1	YDL142C	Crd1
YDL143W	CCT4	YDL143W	Cct4
YDL144C		YDL144C	YDL144C
YDL145C	COP1	YDL145C	Cop1
YDL146W	LDB17	YDL146W	Ldb17
YDL147W	RPN5	YDL147W	Rpn5
YDL148C	NOP14	YDL148C	Nop14
YDL149W	ATG9	YDL149W	Atg9
YDL150W	RPC53	YDL150W	Rpc53
YDL151C	BUD30	YDL151C	Bud30
YDL152W		YDL152W	YDL152W
YDL153C	SAS10	YDL153C	Sas10
YDL154W	MSH5	YDL154W	Msh5
YDL155W	CLB3	YDL155W	Clb3
YDL156W		YDL156W	YDL156W
YDL157C		YDL157C	YDL157C
YDL158C		YDL158C	YDL158C
YDL159C-B		YDL159C-B	YDL159C-B
YDL159W	STE7	YDL159W	Ste7
YDL159W-A		YDL159W-A	YDL159W-A
YDL160C	DHH1	YDL160C	Dhh1
YDL160C-A		YDL160C-A	YDL160C-A
YDL161W	ENT1	YDL161W	Ent1
YDL162C		YDL162C	YDL162C
YDL163W		YDL163W	YDL163W
YDL164C	CDC9	YDL164C	Cdc9
YDL165W	CDC36	YDL165W	Cdc36
YDL166C	FAP7	YDL166C	Fap7
YDL167C	NRP1	YDL167C	Nrp1
YDL168W	SFA1	YDL168W	Sfa1
YDL169C	UGX2	YDL169C	Ugx2
YDL170W	UGA3	YDL170W	Uga3
YDL171C	GLT1	YDL171C	Glt1
YDL172C		YDL172C	YDL172C
YDL173W	PAR32	YDL173W	Par32
YDL174C	DLD1	YDL174C	Dld1
YDL175C	AIR2	YDL175C	Air2
YDL176W		YDL176W	YDL176W
YDL177C		YDL177C	YDL177C
YDL178W	DLD2	YDL178W	Dld2
YDL179W	PCL9	YDL179W	Pcl9
YDL180W		YDL180W	YDL180W
YDL181W	INH1	YDL181W	Inh1
YDL182W	LYS20	YDL182W	Lys20
YDL183C		YDL183C	YDL183C
YDL184C	RPL41A	YDL184C	Rpl41A
YDL185C-A		YDL185C-A	YDL185C-A
YDL185W	TFP1	YDL185W	Tfp1
YDL186W		YDL186W	YDL186W
YDL187C		YDL187C	YDL187C
YDL188C	PPH22	YDL188C	Pph22
YDL189W	RBS1	YDL189W	Rbs1
YDL190C	UFD2	YDL190C	Ufd2
YDL191W	RPL35A	YDL191W	Rpl35A
YDL192W	ARF1	YDL192W	Arf1
YDL193W	NUS1	YDL193W	Nus1
YDL194W	SNF3	YDL194W	Snf3
YDL195W	SEC31	YDL195W	Sec31
YDL196W		YDL196W	YDL196W
YDL197C	ASF2	YDL197C	Asf2
YDL198C	GGC1	YDL198C	Ggc1
YDL199C		YDL199C	YDL199C
YDL200C	MGT1	YDL200C	Mgt1
YDL201W	TRM8	YDL201W	Trm8
YDL202W	MRPL11	YDL202W	Mrpl11
YDL203C	ACK1	YDL203C	Ack1
YDL204W	RTN2	YDL204W	Rtn2
YDL205C	HEM3	YDL205C	Hem3
YDL206W		YDL206W	YDL206W
YDL207W	GLE1	YDL207W	Gle1
YDL208W	NHP2	YDL208W	Nhp2
YDL209C	CWC2	YDL209C	Cwc2
YDL210W	UGA4	YDL210W	Uga4
YDL211C		YDL211C	YDL211C
YDL212W	SHR3	YDL212W	Shr3
YDL213C	NOP6	YDL213C	Nop6
YDL214C	PRR2	YDL214C	Prr2
YDL215C	GDH2	YDL215C	Gdh2
YDL216C	RRI1	YDL216C	Rri1
YDL217C	TIM22	YDL217C	Tim22
YDL218W		YDL218W	YDL218W
YDL219W	DTD1	YDL219W	Dtd1
YDL220C	CDC13	YDL220C	Cdc13
YDL221W		YDL221W	YDL221W
YDL222C	FMP45	YDL222C	Fmp45
YDL223C	HBT1	YDL223C	Hbt1
YDL224C	WHI4	YDL224C	Whi4
YDL225W	SHS1	YDL225W	Shs1
YDL226C	GCS1	YDL226C	Gcs1
YDL227C	HO	YDL227C	Ho
YDL228C		YDL228C	YDL228C
YDL229W	SSB1	YDL229W	Ssb1
YDL230W	PTP1	YDL230W	Ptp1
YDL231C	BRE4	YDL231C	Bre4
YDL232W	OST4	YDL232W	Ost4
YDL233W		YDL233W	YDL233W
YDL234C	GYP7	YDL234C	Gyp7
YDL235C	YPD1	YDL235C	Ypd1
YDL236W	PHO13	YDL236W	Pho13
YDL237W	AIM6	YDL237W	Aim6
YDL238C	GUD1	YDL238C	Gud1
YDL239C	ADY3	YDL239C	Ady3
YDL240C-A		YDL240C-A	YDL240C-A
YDL240W	LRG1	YDL240W	Lrg1
YDL241W		YDL241W	YDL241W
YDL242W		YDL242W	YDL242W
YDL243C	AAD4	YDL243C	Aad4
YDL244W	THI13	YDL244W	Thi13
YDL245C	HXT15	YDL245C	Hxt15
YDL246C	SOR2	YDL246C	Sor2
YDL247W	MPH2	YDL247W	Mph2
YDL247W-A		YDL247W-A	YDL247W-A
YDL248W	COS7	YDL248W	Cos7
YDLCdelta1		YDLCdelta1	YDLCdelta1
YDLWtau1		YDLWtau1	YDLWtau1
YDR001C	NTH1	YDR001C	Nth1
YDR002W	YRB1	YDR002W	Yrb1
YDR003W	RCR2	YDR003W	Rcr2
YDR003W-A		YDR003W-A	YDR003W-A
YDR004W	RAD57	YDR004W	Rad57
YDR005C	MAF1	YDR005C	Maf1
YDR006C	SOK1	YDR006C	Sok1
YDR007W	TRP1	YDR007W	Trp1
YDR008C		YDR008C	YDR008C
YDR009W	GAL3	YDR009W	Gal3
YDR010C		YDR010C	YDR010C
YDR011W	SNQ2	YDR011W	Snq2
YDR012W	RPL4B	YDR012W	Rpl4B
YDR013W	PSF1	YDR013W	Psf1
YDR014W	RAD61	YDR014W	Rad61
YDR014W-A	HED1	YDR014W-A	Hed1
YDR015C		YDR015C	YDR015C
YDR016C	DAD1	YDR016C	Dad1
YDR017C	KCS1	YDR017C	Kcs1
YDR018C		YDR018C	YDR018C
YDR019C	GCV1	YDR019C	Gcv1
YDR020C	DAS2	YDR020C	Das2
YDR021W	FAL1	YDR021W	Fal1
YDR022C	CIS1	YDR022C	Cis1
YDR023W	SES1	YDR023W	Ses1
YDR024W	FYV1	YDR024W	Fyv1
YDR025W	RPS11A	YDR025W	Rps11A
YDR026C		YDR026C	YDR026C
YDR027C	VPS54	YDR027C	Vps54
YDR028C	REG1	YDR028C	Reg1
YDR029W		YDR029W	YDR029W
YDR030C	RAD28	YDR030C	Rad28
YDR031W	MIC14	YDR031W	Mic14
YDR032C	PST2	YDR032C	Pst2
YDR033W	MRH1	YDR033W	Mrh1
YDR034C	LYS14	YDR034C	Lys14
YDR034C-A		YDR034C-A	YDR034C-A
YDR034C-C		YDR034C-C	YDR034C-C
YDR034C-D		YDR034C-D	YDR034C-D
YDR034W-B		YDR034W-B	YDR034W-B
YDR035W	ARO3	YDR035W	Aro3
YDR036C	EHD3	YDR036C	Ehd3
YDR037W	KRS1	YDR037W	Krs1
YDR038C	ENA5	YDR038C	Ena5
YDR039C	ENA2	YDR039C	Ena2
YDR040C	ENA1	YDR040C	Ena1
YDR041W	RSM10	YDR041W	Rsm10
YDR042C		YDR042C	YDR042C
YDR043C	NRG1	YDR043C	Nrg1
YDR044W	HEM13	YDR044W	Hem13
YDR045C	RPC11	YDR045C	Rpc11
YDR046C	BAP3	YDR046C	Bap3
YDR047W	HEM12	YDR047W	Hem12
YDR048C		YDR048C	YDR048C
YDR049W		YDR049W	YDR049W
YDR050C	TPI1	YDR050C	Tpi1
YDR051C	DET1	YDR051C	Det1
YDR052C	DBF4	YDR052C	Dbf4
YDR053W		YDR053W	YDR053W
YDR054C	CDC34	YDR054C	Cdc34
YDR055W	PST1	YDR055W	Pst1
YDR056C		YDR056C	YDR056C
YDR057W	YOS9	YDR057W	Yos9
YDR058C	TGL2	YDR058C	Tgl2
YDR059C	UBC5	YDR059C	Ubc5
YDR060W	MAK21	YDR060W	Mak21
YDR061W		YDR061W	YDR061W
YDR062W	LCB2	YDR062W	Lcb2
YDR063W	AIM7	YDR063W	Aim7
YDR064W	RPS13	YDR064W	Rps13
YDR065W	RRG1	YDR065W	Rrg1
YDR066C	RTR2	YDR066C	Rtr2
YDR067C	OCA6	YDR067C	Oca6
YDR068W	DOS2	YDR068W	Dos2
YDR069C	DOA4	YDR069C	Doa4
YDR070C	FMP16	YDR070C	Fmp16
YDR071C	PAA1	YDR071C	Paa1
YDR072C	IPT1	YDR072C	Ipt1
YDR073W	SNF11	YDR073W	Snf11
YDR074W	TPS2	YDR074W	Tps2
YDR075W	PPH3	YDR075W	Pph3
YDR076W	RAD55	YDR076W	Rad55
YDR077W	SED1	YDR077W	Sed1
YDR078C	SHU2	YDR078C	Shu2
YDR079C-A	TFB5	YDR079C-A	Tfb5
YDR079W	PET100	YDR079W	Pet100
YDR080W	VPS41	YDR080W	Vps41
YDR081C	PDC2	YDR081C	Pdc2
YDR082W	STN1	YDR082W	Stn1
YDR083W	RRP8	YDR083W	Rrp8
YDR084C	TVP23	YDR084C	Tvp23
YDR085C	AFR1	YDR085C	Afr1
YDR086C	SSS1	YDR086C	Sss1
YDR087C	RRP1	YDR087C	Rrp1
YDR088C	SLU7	YDR088C	Slu7
YDR089W		YDR089W	YDR089W
YDR090C		YDR090C	YDR090C
YDR091C	RLI1	YDR091C	Rli1
YDR092W	UBC13	YDR092W	Ubc13
YDR093W	DNF2	YDR093W	Dnf2
YDR094W		YDR094W	YDR094W
YDR095C		YDR095C	YDR095C
YDR096W	GIS1	YDR096W	Gis1
YDR097C	MSH6	YDR097C	Msh6
YDR098C	GRX3	YDR098C	Grx3
YDR098C-A		YDR098C-A	YDR098C-A
YDR098C-B		YDR098C-B	YDR098C-B
YDR099W	BMH2	YDR099W	Bmh2
YDR100W	TVP15	YDR100W	Tvp15
YDR101C	ARX1	YDR101C	Arx1
YDR102C		YDR102C	YDR102C
YDR103W	STE5	YDR103W	Ste5
YDR104C	SPO71	YDR104C	Spo71
YDR105C	TMS1	YDR105C	Tms1
YDR106W	ARP10	YDR106W	Arp10
YDR107C	TMN2	YDR107C	Tmn2
YDR108W	GSG1	YDR108W	Gsg1
YDR109C		YDR109C	YDR109C
YDR110W	FOB1	YDR110W	Fob1
YDR111C	ALT2	YDR111C	Alt2
YDR112W	IRC2	YDR112W	Irc2
YDR113C	PDS1	YDR113C	Pds1
YDR114C		YDR114C	YDR114C
YDR115W		YDR115W	YDR115W
YDR116C	MRPL1	YDR116C	Mrpl1
YDR117C	TMA64	YDR117C	Tma64
YDR118W	APC4	YDR118W	Apc4
YDR118W-A		YDR118W-A	YDR118W-A
YDR119W	VBA4	YDR119W	Vba4
YDR119W-A		YDR119W-A	YDR119W-A
YDR120C	TRM1	YDR120C	Trm1
YDR121W	DPB4	YDR121W	Dpb4
YDR122W	KIN1	YDR122W	Kin1
YDR123C	INO2	YDR123C	Ino2
YDR124W		YDR124W	YDR124W
YDR125C	ECM18	YDR125C	Ecm18
YDR126W	SWF1	YDR126W	Swf1
YDR127W	ARO1	YDR127W	Aro1
YDR128W	MTC5	YDR128W	Mtc5
YDR129C	SAC6	YDR129C	Sac6
YDR130C	FIN1	YDR130C	Fin1
YDR131C		YDR131C	YDR131C
YDR132C		YDR132C	YDR132C
YDR133C		YDR133C	YDR133C
YDR134C		YDR134C	YDR134C
YDR135C	YCF1	YDR135C	Ycf1
YDR136C	VPS61	YDR136C	Vps61
YDR137W	RGP1	YDR137W	Rgp1
YDR138W	HPR1	YDR138W	Hpr1
YDR139C	RUB1	YDR139C	Rub1
YDR140W	MTQ2	YDR140W	Mtq2
YDR141C	DOP1	YDR141C	Dop1
YDR142C	PEX7	YDR142C	Pex7
YDR143C	SAN1	YDR143C	San1
YDR144C	MKC7	YDR144C	Mkc7
YDR145W	TAF12	YDR145W	Taf12
YDR146C	SWI5	YDR146C	Swi5
YDR147W	EKI1	YDR147W	Eki1
YDR148C	KGD2	YDR148C	Kgd2
YDR149C		YDR149C	YDR149C
YDR150W	NUM1	YDR150W	Num1
YDR151C	CTH1	YDR151C	Cth1
YDR152W	GIR2	YDR152W	Gir2
YDR153C	ENT5	YDR153C	Ent5
YDR154C		YDR154C	YDR154C
YDR155C	CPR1	YDR155C	Cpr1
YDR156W	RPA14	YDR156W	Rpa14
YDR157W		YDR157W	YDR157W
YDR158W	HOM2	YDR158W	Hom2
YDR159W	SAC3	YDR159W	Sac3
YDR160W	SSY1	YDR160W	Ssy1
YDR161W		YDR161W	YDR161W
YDR162C	NBP2	YDR162C	Nbp2
YDR163W	CWC15	YDR163W	Cwc15
YDR164C	SEC1	YDR164C	Sec1
YDR165W	TRM82	YDR165W	Trm82
YDR166C	SEC5	YDR166C	Sec5
YDR167W	TAF10	YDR167W	Taf10
YDR168W	CDC37	YDR168W	Cdc37
YDR169C	STB3	YDR169C	Stb3
YDR169C-A		YDR169C-A	YDR169C-A
YDR170C	SEC7	YDR170C	Sec7
YDR170W-A		YDR170W-A	YDR170W-A
YDR171W	HSP42	YDR171W	Hsp42
YDR172W	SUP35	YDR172W	Sup35
YDR173C	ARG82	YDR173C	Arg82
YDR174W	HMO1	YDR174W	Hmo1
YDR175C	RSM24	YDR175C	Rsm24
YDR176W	NGG1	YDR176W	Ngg1
YDR177W	UBC1	YDR177W	Ubc1
YDR178W	SDH4	YDR178W	Sdh4
YDR179C	CSN9	YDR179C	Csn9
YDR179W-A		YDR179W-A	YDR179W-A
YDR180W	SCC2	YDR180W	Scc2
YDR181C	SAS4	YDR181C	Sas4
YDR182W	CDC1	YDR182W	Cdc1
YDR182W-A		YDR182W-A	YDR182W-A
YDR183C-A		YDR183C-A	YDR183C-A
YDR183W	PLP1	YDR183W	Plp1
YDR184C	ATC1	YDR184C	Atc1
YDR185C	UPS3	YDR185C	Ups3
YDR186C		YDR186C	YDR186C
YDR187C		YDR187C	YDR187C
YDR188W	CCT6	YDR188W	Cct6
YDR189W	SLY1	YDR189W	Sly1
YDR190C	RVB1	YDR190C	Rvb1
YDR191W	HST4	YDR191W	Hst4
YDR192C	NUP42	YDR192C	Nup42
YDR193W		YDR193W	YDR193W
YDR194C	MSS116	YDR194C	Mss116
YDR194W-A		YDR194W-A	YDR194W-A
YDR195W	REF2	YDR195W	Ref2
YDR196C	CAB5	YDR196C	Cab5
YDR197W	CBS2	YDR197W	Cbs2
YDR198C	RKM2	YDR198C	Rkm2
YDR199W		YDR199W	YDR199W
YDR200C	VPS64	YDR200C	Vps64
YDR201W	SPC19	YDR201W	Spc19
YDR202C	RAV2	YDR202C	Rav2
YDR203W		YDR203W	YDR203W
YDR204W	COQ4	YDR204W	Coq4
YDR205W	MSC2	YDR205W	Msc2
YDR206W	EBS1	YDR206W	Ebs1
YDR207C	UME6	YDR207C	Ume6
YDR208W	MSS4	YDR208W	Mss4
YDR209C		YDR209C	YDR209C
YDR210C-C		YDR210C-C	YDR210C-C
YDR210C-D		YDR210C-D	YDR210C-D
YDR210W		YDR210W	YDR210W
YDR210W-A		YDR210W-A	YDR210W-A
YDR210W-B		YDR210W-B	YDR210W-B
YDR211W	GCD6	YDR211W	Gcd6
YDR212W	TCP1	YDR212W	Tcp1
YDR213W	UPC2	YDR213W	Upc2
YDR214W	AHA1	YDR214W	Aha1
YDR215C		YDR215C	YDR215C
YDR216W	ADR1	YDR216W	Adr1
YDR217C	RAD9	YDR217C	Rad9
YDR218C	SPR28	YDR218C	Spr28
YDR219C	MFB1	YDR219C	Mfb1
YDR220C		YDR220C	YDR220C
YDR221W	GTB1	YDR221W	Gtb1
YDR222W		YDR222W	YDR222W
YDR223W	CRF1	YDR223W	Crf1
YDR224C	HTB1	YDR224C	Htb1
YDR225W	HTA1	YDR225W	Hta1
YDR226W	ADK1	YDR226W	Adk1
YDR227W	SIR4	YDR227W	Sir4
YDR228C	PCF11	YDR228C	Pcf11
YDR229W	IVY1	YDR229W	Ivy1
YDR230W		YDR230W	YDR230W
YDR231C	COX20	YDR231C	Cox20
YDR232W	HEM1	YDR232W	Hem1
YDR233C	RTN1	YDR233C	Rtn1
YDR234W	LYS4	YDR234W	Lys4
YDR235W	PRP42	YDR235W	Prp42
YDR236C	FMN1	YDR236C	Fmn1
YDR237W	MRPL7	YDR237W	Mrpl7
YDR238C	SEC26	YDR238C	Sec26
YDR239C		YDR239C	YDR239C
YDR240C	SNU56	YDR240C	Snu56
YDR241W	BUD26	YDR241W	Bud26
YDR242W	AMD2	YDR242W	Amd2
YDR243C	PRP28	YDR243C	Prp28
YDR244W	PEX5	YDR244W	Pex5
YDR245W	MNN10	YDR245W	Mnn10
YDR246W	TRS23	YDR246W	Trs23
YDR246W-A		YDR246W-A	YDR246W-A
YDR247W	VHS1	YDR247W	Vhs1
YDR248C		YDR248C	YDR248C
YDR249C		YDR249C	YDR249C
YDR250C		YDR250C	YDR250C
YDR251W	PAM1	YDR251W	Pam1
YDR252W	BTT1	YDR252W	Btt1
YDR253C	MET32	YDR253C	Met32
YDR254W	CHL4	YDR254W	Chl4
YDR255C	RMD5	YDR255C	Rmd5
YDR256C	CTA1	YDR256C	Cta1
YDR257C	RKM4	YDR257C	Rkm4
YDR258C	HSP78	YDR258C	Hsp78
YDR259C	YAP6	YDR259C	Yap6
YDR260C	SWM1	YDR260C	Swm1
YDR261C	EXG2	YDR261C	Exg2
YDR261C-C		YDR261C-C	YDR261C-C
YDR261C-D		YDR261C-D	YDR261C-D
YDR261W-A		YDR261W-A	YDR261W-A
YDR261W-B		YDR261W-B	YDR261W-B
YDR262W		YDR262W	YDR262W
YDR263C	DIN7	YDR263C	Din7
YDR264C	AKR1	YDR264C	Akr1
YDR265W	PEX10	YDR265W	Pex10
YDR266C		YDR266C	YDR266C
YDR267C	CIA1	YDR267C	Cia1
YDR268W	MSW1	YDR268W	Msw1
YDR269C		YDR269C	YDR269C
YDR270W	CCC2	YDR270W	Ccc2
YDR271C		YDR271C	YDR271C
YDR272W	GLO2	YDR272W	Glo2
YDR273W	DON1	YDR273W	Don1
YDR274C		YDR274C	YDR274C
YDR275W	BSC2	YDR275W	Bsc2
YDR276C	PMP3	YDR276C	Pmp3
YDR277C	MTH1	YDR277C	Mth1
YDR278C		YDR278C	YDR278C
YDR279W	RNH202	YDR279W	Rnh202
YDR280W	RRP45	YDR280W	Rrp45
YDR281C	PHM6	YDR281C	Phm6
YDR282C		YDR282C	YDR282C
YDR283C	GCN2	YDR283C	Gcn2
YDR284C	DPP1	YDR284C	Dpp1
YDR285W	ZIP1	YDR285W	Zip1
YDR286C		YDR286C	YDR286C
YDR287W	INM2	YDR287W	Inm2
YDR288W	NSE3	YDR288W	Nse3
YDR289C	RTT103	YDR289C	Rtt103
YDR290W		YDR290W	YDR290W
YDR291W	HRQ1	YDR291W	Hrq1
YDR292C	SRP101	YDR292C	Srp101
YDR293C	SSD1	YDR293C	Ssd1
YDR294C	DPL1	YDR294C	Dpl1
YDR295C	HDA2	YDR295C	Hda2
YDR296W	MHR1	YDR296W	Mhr1
YDR297W	SUR2	YDR297W	Sur2
YDR298C	ATP5	YDR298C	Atp5
YDR299W	BFR2	YDR299W	Bfr2
YDR300C	PRO1	YDR300C	Pro1
YDR301W	CFT1	YDR301W	Cft1
YDR302W	GPI11	YDR302W	Gpi11
YDR303C	RSC3	YDR303C	Rsc3
YDR304C	CPR5	YDR304C	Cpr5
YDR305C	HNT2	YDR305C	Hnt2
YDR306C		YDR306C	YDR306C
YDR307W		YDR307W	YDR307W
YDR308C	SRB7	YDR308C	Srb7
YDR309C	GIC2	YDR309C	Gic2
YDR310C	SUM1	YDR310C	Sum1
YDR311W	TFB1	YDR311W	Tfb1
YDR312W	SSF2	YDR312W	Ssf2
YDR313C	PIB1	YDR313C	Pib1
YDR314C	RAD34	YDR314C	Rad34
YDR315C	IPK1	YDR315C	Ipk1
YDR316W	OMS1	YDR316W	Oms1
YDR316W-A		YDR316W-A	YDR316W-A
YDR316W-B		YDR316W-B	YDR316W-B
YDR317W	HIM1	YDR317W	Him1
YDR318W	MCM21	YDR318W	Mcm21
YDR319C		YDR319C	YDR319C
YDR320C	SWA2	YDR320C	Swa2
YDR320C-A	DAD4	YDR320C-A	Dad4
YDR320W-B		YDR320W-B	YDR320W-B
YDR321W	ASP1	YDR321W	Asp1
YDR322C-A	TIM11	YDR322C-A	Tim11
YDR322W	MRPL35	YDR322W	Mrpl35
YDR323C	PEP7	YDR323C	Pep7
YDR324C	UTP4	YDR324C	Utp4
YDR325W	YCG1	YDR325W	Ycg1
YDR326C	YSP2	YDR326C	Ysp2
YDR327W		YDR327W	YDR327W
YDR328C	SKP1	YDR328C	Skp1
YDR329C	PEX3	YDR329C	Pex3
YDR330W	UBX5	YDR330W	Ubx5
YDR331W	GPI8	YDR331W	Gpi8
YDR332W	IRC3	YDR332W	Irc3
YDR333C		YDR333C	YDR333C
YDR334W	SWR1	YDR334W	Swr1
YDR335W	MSN5	YDR335W	Msn5
YDR336W		YDR336W	YDR336W
YDR337W	MRPS28	YDR337W	Mrps28
YDR338C		YDR338C	YDR338C
YDR339C	FCF1	YDR339C	Fcf1
YDR340W		YDR340W	YDR340W
YDR341C		YDR341C	YDR341C
YDR342C	HXT7	YDR342C	Hxt7
YDR343C	HXT6	YDR343C	Hxt6
YDR344C		YDR344C	YDR344C
YDR345C	HXT3	YDR345C	Hxt3
YDR346C	SVF1	YDR346C	Svf1
YDR347W	MRP1	YDR347W	Mrp1
YDR348C		YDR348C	YDR348C
YDR349C	YPS7	YDR349C	Yps7
YDR350C	ATP22	YDR350C	Atp22
YDR351W	SBE2	YDR351W	Sbe2
YDR352W		YDR352W	YDR352W
YDR353W	TRR1	YDR353W	Trr1
YDR354C-A		YDR354C-A	YDR354C-A
YDR354W	TRP4	YDR354W	Trp4
YDR355C		YDR355C	YDR355C
YDR356W	SPC110	YDR356W	Spc110
YDR357C		YDR357C	YDR357C
YDR358W	GGA1	YDR358W	Gga1
YDR359C	EAF1	YDR359C	Eaf1
YDR360W	OPI7	YDR360W	Opi7
YDR361C	BCP1	YDR361C	Bcp1
YDR362C	TFC6	YDR362C	Tfc6
YDR363W	ESC2	YDR363W	Esc2
YDR363W-A	SEM1	YDR363W-A	Sem1
YDR364C	CDC40	YDR364C	Cdc40
YDR365C	ESF1	YDR365C	Esf1
YDR365W-A		YDR365W-A	YDR365W-A
YDR365W-B		YDR365W-B	YDR365W-B
YDR366C		YDR366C	YDR366C
YDR367W	KEI1	YDR367W	Kei1
YDR368W	YPR1	YDR368W	Ypr1
YDR369C	XRS2	YDR369C	Xrs2
YDR370C		YDR370C	YDR370C
YDR371C-A		YDR371C-A	YDR371C-A
YDR371W	CTS2	YDR371W	Cts2
YDR372C	VPS74	YDR372C	Vps74
YDR373W	FRQ1	YDR373W	Frq1
YDR374C		YDR374C	YDR374C
YDR374W-A		YDR374W-A	YDR374W-A
YDR375C	BCS1	YDR375C	Bcs1
YDR376W	ARH1	YDR376W	Arh1
YDR377W	ATP17	YDR377W	Atp17
YDR378C	LSM6	YDR378C	Lsm6
YDR379C-A		YDR379C-A	YDR379C-A
YDR379W	RGA2	YDR379W	Rga2
YDR380W	ARO10	YDR380W	Aro10
YDR381C-A		YDR381C-A	YDR381C-A
YDR381W	YRA1	YDR381W	Yra1
YDR382W	RPP2B	YDR382W	Rpp2B
YDR383C	NKP1	YDR383C	Nkp1
YDR384C	ATO3	YDR384C	Ato3
YDR385W	EFT2	YDR385W	Eft2
YDR386W	MUS81	YDR386W	Mus81
YDR387C		YDR387C	YDR387C
YDR388W	RVS167	YDR388W	Rvs167
YDR389W	SAC7	YDR389W	Sac7
YDR390C	UBA2	YDR390C	Uba2
YDR391C		YDR391C	YDR391C
YDR392W	SPT3	YDR392W	Spt3
YDR393W	SHE9	YDR393W	She9
YDR394W	RPT3	YDR394W	Rpt3
YDR395W	SXM1	YDR395W	Sxm1
YDR396W		YDR396W	YDR396W
YDR397C	NCB2	YDR397C	Ncb2
YDR398W	UTP5	YDR398W	Utp5
YDR399W	HPT1	YDR399W	Hpt1
YDR400W	URH1	YDR400W	Urh1
YDR401W		YDR401W	YDR401W
YDR402C	DIT2	YDR402C	Dit2
YDR403W	DIT1	YDR403W	Dit1
YDR404C	RPB7	YDR404C	Rpb7
YDR405W	MRP20	YDR405W	Mrp20
YDR406W	PDR15	YDR406W	Pdr15
YDR406W-A		YDR406W-A	YDR406W-A
YDR407C	TRS120	YDR407C	Trs120
YDR408C	ADE8	YDR408C	Ade8
YDR409W	SIZ1	YDR409W	Siz1
YDR410C	STE14	YDR410C	Ste14
YDR411C	DFM1	YDR411C	Dfm1
YDR412W	RRP17	YDR412W	Rrp17
YDR413C		YDR413C	YDR413C
YDR414C	ERD1	YDR414C	Erd1
YDR415C		YDR415C	YDR415C
YDR416W	SYF1	YDR416W	Syf1
YDR417C		YDR417C	YDR417C
YDR418W	RPL12B	YDR418W	Rpl12B
YDR419W	RAD30	YDR419W	Rad30
YDR420W	HKR1	YDR420W	Hkr1
YDR421W	ARO80	YDR421W	Aro80
YDR422C	SIP1	YDR422C	Sip1
YDR423C	CAD1	YDR423C	Cad1
YDR424C	DYN2	YDR424C	Dyn2
YDR425W	SNX41	YDR425W	Snx41
YDR426C		YDR426C	YDR426C
YDR427W	RPN9	YDR427W	Rpn9
YDR428C	BNA7	YDR428C	Bna7
YDR429C	TIF35	YDR429C	Tif35
YDR430C	CYM1	YDR430C	Cym1
YDR431W		YDR431W	YDR431W
YDR432W	NPL3	YDR432W	Npl3
YDR433W		YDR433W	YDR433W
YDR434W	GPI17	YDR434W	Gpi17
YDR435C	PPM1	YDR435C	Ppm1
YDR436W	PPZ2	YDR436W	Ppz2
YDR437W	GPI19	YDR437W	Gpi19
YDR438W	THI74	YDR438W	Thi74
YDR439W	LRS4	YDR439W	Lrs4
YDR440W	DOT1	YDR440W	Dot1
YDR441C	APT2	YDR441C	Apt2
YDR442W		YDR442W	YDR442W
YDR443C	SSN2	YDR443C	Ssn2
YDR444W		YDR444W	YDR444W
YDR445C		YDR445C	YDR445C
YDR446W	ECM11	YDR446W	Ecm11
YDR447C	RPS17B	YDR447C	Rps17B
YDR448W	ADA2	YDR448W	Ada2
YDR449C	UTP6	YDR449C	Utp6
YDR450W	RPS18A	YDR450W	Rps18A
YDR451C	YHP1	YDR451C	Yhp1
YDR452W	PPN1	YDR452W	Ppn1
YDR453C	TSA2	YDR453C	Tsa2
YDR454C	GUK1	YDR454C	Guk1
YDR455C		YDR455C	YDR455C
YDR456W	NHX1	YDR456W	Nhx1
YDR457W	TOM1	YDR457W	Tom1
YDR458C	HEH2	YDR458C	Heh2
YDR459C	PFA5	YDR459C	Pfa5
YDR460W	TFB3	YDR460W	Tfb3
YDR461C-A		YDR461C-A	YDR461C-A
YDR461W	MFA1	YDR461W	Mfa1
YDR462W	MRPL28	YDR462W	Mrpl28
YDR463W	STP1	YDR463W	Stp1
YDR464C-A		YDR464C-A	YDR464C-A
YDR464W	SPP41	YDR464W	Spp41
YDR465C	RMT2	YDR465C	Rmt2
YDR466W	PKH3	YDR466W	Pkh3
YDR467C		YDR467C	YDR467C
YDR468C	TLG1	YDR468C	Tlg1
YDR469W	SDC1	YDR469W	Sdc1
YDR470C	UGO1	YDR470C	Ugo1
YDR471W	RPL27B	YDR471W	Rpl27B
YDR472W	TRS31	YDR472W	Trs31
YDR473C	PRP3	YDR473C	Prp3
YDR475C	JIP4	YDR475C	Jip4
YDR476C		YDR476C	YDR476C
YDR477W	SNF1	YDR477W	Snf1
YDR478W	SNM1	YDR478W	Snm1
YDR479C	PEX29	YDR479C	Pex29
YDR480W	DIG2	YDR480W	Dig2
YDR481C	PHO8	YDR481C	Pho8
YDR482C	CWC21	YDR482C	Cwc21
YDR483W	KRE2	YDR483W	Kre2
YDR484W	VPS52	YDR484W	Vps52
YDR485C	VPS72	YDR485C	Vps72
YDR486C	VPS60	YDR486C	Vps60
YDR487C	RIB3	YDR487C	Rib3
YDR488C	PAC11	YDR488C	Pac11
YDR489W	SLD5	YDR489W	Sld5
YDR490C	PKH1	YDR490C	Pkh1
YDR491C		YDR491C	YDR491C
YDR492W	IZH1	YDR492W	Izh1
YDR493W	MZM1	YDR493W	Mzm1
YDR494W	RSM28	YDR494W	Rsm28
YDR495C	VPS3	YDR495C	Vps3
YDR496C	PUF6	YDR496C	Puf6
YDR497C	ITR1	YDR497C	Itr1
YDR498C	SEC20	YDR498C	Sec20
YDR499W	LCD1	YDR499W	Lcd1
YDR500C	RPL37B	YDR500C	Rpl37B
YDR501W	PLM2	YDR501W	Plm2
YDR502C	SAM2	YDR502C	Sam2
YDR503C	LPP1	YDR503C	Lpp1
YDR504C	SPG3	YDR504C	Spg3
YDR505C	PSP1	YDR505C	Psp1
YDR506C		YDR506C	YDR506C
YDR507C	GIN4	YDR507C	Gin4
YDR508C	GNP1	YDR508C	Gnp1
YDR509W		YDR509W	YDR509W
YDR510C-A		YDR510C-A	YDR510C-A
YDR510W	SMT3	YDR510W	Smt3
YDR511W	ACN9	YDR511W	Acn9
YDR512C	EMI1	YDR512C	Emi1
YDR513W	GRX2	YDR513W	Grx2
YDR514C		YDR514C	YDR514C
YDR515W	SLF1	YDR515W	Slf1
YDR516C	EMI2	YDR516C	Emi2
YDR517W	GRH1	YDR517W	Grh1
YDR518W	EUG1	YDR518W	Eug1
YDR519W	FPR2	YDR519W	Fpr2
YDR520C	URC2	YDR520C	Urc2
YDR521W		YDR521W	YDR521W
YDR522C	SPS2	YDR522C	Sps2
YDR523C	SPS1	YDR523C	Sps1
YDR524C	AGE1	YDR524C	Age1
YDR524C-A		YDR524C-A	YDR524C-A
YDR524C-B		YDR524C-B	YDR524C-B
YDR524W-C		YDR524W-C	YDR524W-C
YDR525W	API2	YDR525W	Api2
YDR525W-A	SNA2	YDR525W-A	Sna2
YDR526C		YDR526C	YDR526C
YDR527W	RBA50	YDR527W	Rba50
YDR528W	HLR1	YDR528W	Hlr1
YDR529C	QCR7	YDR529C	Qcr7
YDR530C	APA2	YDR530C	Apa2
YDR531W	CAB1	YDR531W	Cab1
YDR532C		YDR532C	YDR532C
YDR533C	HSP31	YDR533C	Hsp31
YDR534C	FIT1	YDR534C	Fit1
YDR535C		YDR535C	YDR535C
YDR536W	STL1	YDR536W	Stl1
YDR537C		YDR537C	YDR537C
YDR538W	PAD1	YDR538W	Pad1
YDR539W		YDR539W	YDR539W
YDR540C	IRC4	YDR540C	Irc4
YDR541C		YDR541C	YDR541C
YDR542W	PAU10	YDR542W	Pau10
YDR543C		YDR543C	YDR543C
YDR544C		YDR544C	YDR544C
YDR545C-A		YDR545C-A	YDR545C-A
YDR545W	YRF1-1	YDR545W	Yrf1-1
YDRCdelta2		YDRCdelta2	YDRCdelta2
YDRCdelta21		YDRCdelta21	YDRCdelta21
YDRCdelta22		YDRCdelta22	YDRCdelta22
YDRCdelta3		YDRCdelta3	YDRCdelta3
YDRCdelta4		YDRCdelta4	YDRCdelta4
YDRCdelta5		YDRCdelta5	YDRCdelta5
YDRCdelta6a		YDRCdelta6a	YDRCdelta6a
YDRCdelta6b		YDRCdelta6b	YDRCdelta6b
YDRCdelta7		YDRCdelta7	YDRCdelta7
YDRCdelta8		YDRCdelta8	YDRCdelta8
YDRCdelta9		YDRCdelta9	YDRCdelta9
YDRCsigma1		YDRCsigma1	YDRCsigma1
YDRCsigma3		YDRCsigma3	YDRCsigma3
YDRCsigma4		YDRCsigma4	YDRCsigma4
YDRCsigma6		YDRCsigma6	YDRCsigma6
YDRCTy1-1		YDRCTy1-1	YDRCTy1-1
YDRCTy1-2		YDRCTy1-2	YDRCTy1-2
YDRCTy1-3		YDRCTy1-3	YDRCTy1-3
YDRCTy2-1		YDRCTy2-1	YDRCTy2-1
YDRWdelta10		YDRWdelta10	YDRWdelta10
YDRWdelta11		YDRWdelta11	YDRWdelta11
YDRWdelta12		YDRWdelta12	YDRWdelta12
YDRWdelta13		YDRWdelta13	YDRWdelta13
YDRWdelta14		YDRWdelta14	YDRWdelta14
YDRWdelta19		YDRWdelta19	YDRWdelta19
YDRWdelta20		YDRWdelta20	YDRWdelta20
YDRWdelta23		YDRWdelta23	YDRWdelta23
YDRWdelta24		YDRWdelta24	YDRWdelta24
YDRWdelta25		YDRWdelta25	YDRWdelta25
YDRWdelta26		YDRWdelta26	YDRWdelta26
YDRWdelta27		YDRWdelta27	YDRWdelta27
YDRWdelta28		YDRWdelta28	YDRWdelta28
YDRWdelta29		YDRWdelta29	YDRWdelta29
YDRWdelta30		YDRWdelta30	YDRWdelta30
YDRWdelta31		YDRWdelta31	YDRWdelta31
YDRWdelta7		YDRWdelta7	YDRWdelta7
YDRWsigma2		YDRWsigma2	YDRWsigma2
YDRWsigma5		YDRWsigma5	YDRWsigma5
YDRWTy1-4		YDRWTy1-4	YDRWTy1-4
YDRWTy1-5		YDRWTy1-5	YDRWTy1-5
YDRWTy2-2		YDRWTy2-2	YDRWTy2-2
YDRWTy2-3		YDRWTy2-3	YDRWTy2-3
YEL001C	IRC22	YEL001C	Irc22
YEL002C	WBP1	YEL002C	Wbp1
YEL003W	GIM4	YEL003W	Gim4
YEL004W	YEA4	YEL004W	Yea4
YEL005C	VAB2	YEL005C	Vab2
YEL006W	YEA6	YEL006W	Yea6
YEL007W		YEL007W	YEL007W
YEL008C-A		YEL008C-A	YEL008C-A
YEL008W		YEL008W	YEL008W
YEL009C	GCN4	YEL009C	Gcn4
YEL009C-A		YEL009C-A	YEL009C-A
YEL010W		YEL010W	YEL010W
YEL011W	GLC3	YEL011W	Glc3
YEL012W	UBC8	YEL012W	Ubc8
YEL013W	VAC8	YEL013W	Vac8
YEL014C		YEL014C	YEL014C
YEL015W	EDC3	YEL015W	Edc3
YEL016C	NPP2	YEL016C	Npp2
YEL017C-A	PMP2	YEL017C-A	Pmp2
YEL017W	GTT3	YEL017W	Gtt3
YEL018C-A		YEL018C-A	YEL018C-A
YEL018W	EAF5	YEL018W	Eaf5
YEL019C	MMS21	YEL019C	Mms21
YEL020C		YEL020C	YEL020C
YEL020C-B		YEL020C-B	YEL020C-B
YEL020W-A	TIM9	YEL020W-A	Tim9
YEL021W	URA3	YEL021W	Ura3
YEL022W	GEA2	YEL022W	Gea2
YEL023C		YEL023C	YEL023C
YEL024W	RIP1	YEL024W	Rip1
YEL025C		YEL025C	YEL025C
YEL026W	SNU13	YEL026W	Snu13
YEL027W	CUP5	YEL027W	Cup5
YEL028W		YEL028W	YEL028W
YEL029C	BUD16	YEL029C	Bud16
YEL030C-A		YEL030C-A	YEL030C-A
YEL030W	ECM10	YEL030W	Ecm10
YEL031W	SPF1	YEL031W	Spf1
YEL032C-A		YEL032C-A	YEL032C-A
YEL032W	MCM3	YEL032W	Mcm3
YEL033W	MTC7	YEL033W	Mtc7
YEL034C-A		YEL034C-A	YEL034C-A
YEL034W	HYP2	YEL034W	Hyp2
YEL035C	UTR5	YEL035C	Utr5
YEL036C	ANP1	YEL036C	Anp1
YEL037C	RAD23	YEL037C	Rad23
YEL038W	UTR4	YEL038W	Utr4
YEL039C	CYC7	YEL039C	Cyc7
YEL040W	UTR2	YEL040W	Utr2
YEL041W	YEF1	YEL041W	Yef1
YEL042W	GDA1	YEL042W	Gda1
YEL043W		YEL043W	YEL043W
YEL044W	IES6	YEL044W	Ies6
YEL045C		YEL045C	YEL045C
YEL046C	GLY1	YEL046C	Gly1
YEL047C		YEL047C	YEL047C
YEL048C	TCA17	YEL048C	Tca17
YEL049W	PAU2	YEL049W	Pau2
YEL050C	RML2	YEL050C	Rml2
YEL050W-A		YEL050W-A	YEL050W-A
YEL051W	VMA8	YEL051W	Vma8
YEL052W	AFG1	YEL052W	Afg1
YEL053C	MAK10	YEL053C	Mak10
YEL053W-A		YEL053W-A	YEL053W-A
YEL054C	RPL12A	YEL054C	Rpl12A
YEL055C	POL5	YEL055C	Pol5
YEL056W	HAT2	YEL056W	Hat2
YEL057C		YEL057C	YEL057C
YEL058W	PCM1	YEL058W	Pcm1
YEL059C-A	SOM1	YEL059C-A	Som1
YEL059W	HHY1	YEL059W	Hhy1
YEL060C	PRB1	YEL060C	Prb1
YEL061C	CIN8	YEL061C	Cin8
YEL062W	NPR2	YEL062W	Npr2
YEL063C	CAN1	YEL063C	Can1
YEL064C	AVT2	YEL064C	Avt2
YEL065W	SIT1	YEL065W	Sit1
YEL066W	HPA3	YEL066W	Hpa3
YEL067C		YEL067C	YEL067C
YEL068C		YEL068C	YEL068C
YEL069C	HXT13	YEL069C	Hxt13
YEL070W	DSF1	YEL070W	Dsf1
YEL071W	DLD3	YEL071W	Dld3
YEL072W	RMD6	YEL072W	Rmd6
YEL073C		YEL073C	YEL073C
YEL074W		YEL074W	YEL074W
YEL075C		YEL075C	YEL075C
YEL075W-A		YEL075W-A	YEL075W-A
YEL076C		YEL076C	YEL076C
YEL076C-A		YEL076C-A	YEL076C-A
YEL077C		YEL077C	YEL077C
YEL077W-A		YEL077W-A	YEL077W-A
YELCdelta3		YELCdelta3	YELCdelta3
YELCdelta4		YELCdelta4	YELCdelta4
YELCtau1		YELCtau1	YELCtau1
YELWdelta1		YELWdelta1	YELWdelta1
YELWdelta2		YELWdelta2	YELWdelta2
YELWdelta5		YELWdelta5	YELWdelta5
YELWdelta6		YELWdelta6	YELWdelta6
YER001W	MNN1	YER001W	Mnn1
YER002W	NOP16	YER002W	Nop16
YER003C	PMI40	YER003C	Pmi40
YER004W	FMP52	YER004W	Fmp52
YER005W	YND1	YER005W	Ynd1
YER006C-A		YER006C-A	YER006C-A
YER006W	NUG1	YER006W	Nug1
YER007C-A	TMA20	YER007C-A	Tma20
YER007W	PAC2	YER007W	Pac2
YER008C	SEC3	YER008C	Sec3
YER009W	NTF2	YER009W	Ntf2
YER010C		YER010C	YER010C
YER011W	TIR1	YER011W	Tir1
YER012W	PRE1	YER012W	Pre1
YER013W	PRP22	YER013W	Prp22
YER014C-A	BUD25	YER014C-A	Bud25
YER014W	HEM14	YER014W	Hem14
YER015W	FAA2	YER015W	Faa2
YER016W	BIM1	YER016W	Bim1
YER017C	AFG3	YER017C	Afg3
YER018C	SPC25	YER018C	Spc25
YER019C-A	SBH2	YER019C-A	Sbh2
YER019W	ISC1	YER019W	Isc1
YER020W	GPA2	YER020W	Gpa2
YER021W	RPN3	YER021W	Rpn3
YER022W	SRB4	YER022W	Srb4
YER023C-A		YER023C-A	YER023C-A
YER023W	PRO3	YER023W	Pro3
YER024W	YAT2	YER024W	Yat2
YER025W	GCD11	YER025W	Gcd11
YER026C	CHO1	YER026C	Cho1
YER027C	GAL83	YER027C	Gal83
YER028C	MIG3	YER028C	Mig3
YER029C	SMB1	YER029C	Smb1
YER030W	CHZ1	YER030W	Chz1
YER031C	YPT31	YER031C	Ypt31
YER032W	FIR1	YER032W	Fir1
YER033C	ZRG8	YER033C	Zrg8
YER034W		YER034W	YER034W
YER035W	EDC2	YER035W	Edc2
YER036C	ARB1	YER036C	Arb1
YER037W	PHM8	YER037W	Phm8
YER038C	KRE29	YER038C	Kre29
YER038W-A		YER038W-A	YER038W-A
YER039C	HVG1	YER039C	Hvg1
YER039C-A		YER039C-A	YER039C-A
YER040W	GLN3	YER040W	Gln3
YER041W	YEN1	YER041W	Yen1
YER042W	MXR1	YER042W	Mxr1
YER043C	SAH1	YER043C	Sah1
YER044C	ERG28	YER044C	Erg28
YER044C-A	MEI4	YER044C-A	Mei4
YER045C	ACA1	YER045C	Aca1
YER046W	SPO73	YER046W	Spo73
YER046W-A		YER046W-A	YER046W-A
YER047C	SAP1	YER047C	Sap1
YER048C	CAJ1	YER048C	Caj1
YER048W-A	ISD11	YER048W-A	Isd11
YER049W	TPA1	YER049W	Tpa1
YER050C	RSM18	YER050C	Rsm18
YER051W	JHD1	YER051W	Jhd1
YER052C	HOM3	YER052C	Hom3
YER053C	PIC2	YER053C	Pic2
YER053C-A		YER053C-A	YER053C-A
YER054C	GIP2	YER054C	Gip2
YER055C	HIS1	YER055C	His1
YER056C	FCY2	YER056C	Fcy2
YER056C-A	RPL34A	YER056C-A	Rpl34A
YER057C	HMF1	YER057C	Hmf1
YER058W	PET117	YER058W	Pet117
YER059W	PCL6	YER059W	Pcl6
YER060W	FCY21	YER060W	Fcy21
YER060W-A	FCY22	YER060W-A	Fcy22
YER061C	CEM1	YER061C	Cem1
YER062C	HOR2	YER062C	Hor2
YER063W	THO1	YER063W	Tho1
YER064C		YER064C	YER064C
YER065C	ICL1	YER065C	Icl1
YER066C-A		YER066C-A	YER066C-A
YER066W	RRT13	YER066W	Rrt13
YER067C-A		YER067C-A	YER067C-A
YER067W		YER067W	YER067W
YER068C-A		YER068C-A	YER068C-A
YER068W	MOT2	YER068W	Mot2
YER069W	ARG5,6	YER069W	Arg5,6
YER070W	RNR1	YER070W	Rnr1
YER071C		YER071C	YER071C
YER072W	VTC1	YER072W	Vtc1
YER073W	ALD5	YER073W	Ald5
YER074W	RPS24A	YER074W	Rps24A
YER074W-A	YOS1	YER074W-A	Yos1
YER075C	PTP3	YER075C	Ptp3
YER076C		YER076C	YER076C
YER076W-A		YER076W-A	YER076W-A
YER077C		YER077C	YER077C
YER078C	ICP55	YER078C	Icp55
YER078W-A		YER078W-A	YER078W-A
YER079C-A		YER079C-A	YER079C-A
YER079W		YER079W	YER079W
YER080W	AIM9	YER080W	Aim9
YER081W	SER3	YER081W	Ser3
YER082C	UTP7	YER082C	Utp7
YER083C	GET2	YER083C	Get2
YER084W		YER084W	YER084W
YER084W-A		YER084W-A	YER084W-A
YER085C		YER085C	YER085C
YER086W	ILV1	YER086W	Ilv1
YER087C-A		YER087C-A	YER087C-A
YER087C-B	SBH1	YER087C-B	Sbh1
YER087W	AIM10	YER087W	Aim10
YER088C	DOT6	YER088C	Dot6
YER088C-A		YER088C-A	YER088C-A
YER088W-B		YER088W-B	YER088W-B
YER089C	PTC2	YER089C	Ptc2
YER090C-A		YER090C-A	YER090C-A
YER090W	TRP2	YER090W	Trp2
YER091C	MET6	YER091C	Met6
YER091C-A		YER091C-A	YER091C-A
YER092W	IES5	YER092W	Ies5
YER093C	TSC11	YER093C	Tsc11
YER093C-A	AIM11	YER093C-A	Aim11
YER094C	PUP3	YER094C	Pup3
YER095W	RAD51	YER095W	Rad51
YER096W	SHC1	YER096W	Shc1
YER097W		YER097W	YER097W
YER098W	UBP9	YER098W	Ubp9
YER099C	PRS2	YER099C	Prs2
YER100W	UBC6	YER100W	Ubc6
YER101C	AST2	YER101C	Ast2
YER102W	RPS8B	YER102W	Rps8B
YER103W	SSA4	YER103W	Ssa4
YER104W	RTT105	YER104W	Rtt105
YER105C	NUP157	YER105C	Nup157
YER106W	MAM1	YER106W	Mam1
YER107C	GLE2	YER107C	Gle2
YER107W-A		YER107W-A	YER107W-A
YER109C	FLO8	YER109C	Flo8
YER110C	KAP123	YER110C	Kap123
YER111C	SWI4	YER111C	Swi4
YER112W	LSM4	YER112W	Lsm4
YER113C	TMN3	YER113C	Tmn3
YER114C	BOI2	YER114C	Boi2
YER115C	SPR6	YER115C	Spr6
YER116C	SLX8	YER116C	Slx8
YER117W	RPL23B	YER117W	Rpl23B
YER118C	SHO1	YER118C	Sho1
YER119C	AVT6	YER119C	Avt6
YER119C-A		YER119C-A	YER119C-A
YER120W	SCS2	YER120W	Scs2
YER121W		YER121W	YER121W
YER122C	GLO3	YER122C	Glo3
YER123W	YCK3	YER123W	Yck3
YER124C	DSE1	YER124C	Dse1
YER125W	RSP5	YER125W	Rsp5
YER126C	NSA2	YER126C	Nsa2
YER127W	LCP5	YER127W	Lcp5
YER128W		YER128W	YER128W
YER129W	SAK1	YER129W	Sak1
YER130C		YER130C	YER130C
YER131W	RPS26B	YER131W	Rps26B
YER132C	PMD1	YER132C	Pmd1
YER133W	GLC7	YER133W	Glc7
YER133W-A		YER133W-A	YER133W-A
YER134C		YER134C	YER134C
YER135C		YER135C	YER135C
YER136W	GDI1	YER136W	Gdi1
YER137C		YER137C	YER137C
YER137C-A		YER137C-A	YER137C-A
YER137W-A		YER137W-A	YER137W-A
YER138C		YER138C	YER138C
YER138W-A		YER138W-A	YER138W-A
YER139C	RTR1	YER139C	Rtr1
YER140W		YER140W	YER140W
YER141W	COX15	YER141W	Cox15
[truncated: 5,122 more rows]
